# Supplementary material for: Deciphering Urogenital Cancers through Proteomic Biomarkers: A Systematic Review and Meta-Analysis
Source: Cancers (Basel). 2023 Dec 20;16(1):22. doi: 10.3390/cancers16010022 (PMC10778028; doi:10.3390/cancers16010022)
Supplement: Supplementary file 1 [file cancers-16-00022-s001.zip › Supplementary tables.xlsx]

## Sheet: Sup Tab S1
Supplementary table S1 : Summary of annotated biomarkers in prostate, bladder and kidney cancer
Study	Cancer	Gene symbol	Protein name	Sample type	Cohort information	MS-based method	Other techniques	Fold change	p-value (If present)
Perek et al 2019	Bladder	HP	haptoglobin/haptoglobin β chain	Plasma	6 patients and 3 Healthy controls	MALDI-TOF MS	2D-SDS-PAGE	2.62825	NA
Perek et al 2019	Bladder	HP	haptoglobin/haptoglobin β chain	Plasma	6 patients and 3 Healthy controls	MALDI-TOF MS	2D-SDS-PAGE	4.64263	NA
Perek et al 2019	Bladder	GC	vitamin D-binding protein	Plasma	6 patients and 3 Healthy controls	MALDI-TOF MS	2D-SDS-PAGE	8.28721	NA
Perek et al 2019	Bladder	A2M	alpha-2-macroglobulin	Plasma	6 patients and 3 Healthy controls	MALDI-TOF MS	2D-SDS-PAGE	3.11371	NA
Perek et al 2019	Bladder	FGG	c	Plasma	6 patients and 3 Healthy controls	MALDI-TOF MS	2D-SDS-PAGE	2.09183	NA
Perek et al 2019	Bladder	FGG	fibrinogen gamma	Plasma	6 patients and 3 Healthy controls	MALDI-TOF MS	2D-SDS-PAGE	1.80224	NA
Perek et al 2019	Bladder	FGG	fibrinogen gamma	Plasma	6 patients and 3 Healthy controls	MALDI-TOF MS	2D-SDS-PAGE	N/D	NA
Perek et al 2019	Bladder	TF	serotransferrin	Plasma	6 patients and 3 Healthy controls	MALDI-TOF MS	2D-SDS-PAGE	N/D	NA
Perek et al 2019	Bladder	C3B	human complement component C3b, chain B	Plasma	6 patients and 3 Healthy controls	MALDI-TOF MS	2D-SDS-PAGE	N/D	NA
Perek et al 2019	Bladder	C3B	human complement component C3b, chain B	Plasma	6 patients and 3 Healthy controls	MALDI-TOF MS	2D-SDS-PAGE	2.25066	NA
Perek et al 2019	Bladder	SERPINF1	pigment epithelium- derived factor	Plasma	6 patients and 3 Healthy controls	MALDI-TOF MS	2D-SDS-PAGE	2.22849	NA
Perek et al 2019	Bladder	IGFALS	insulin-like growth factor binding protein, acid labile subunit	Plasma	6 patients and 3 Healthy controls	MALDI-TOF MS	2D-SDS-PAGE	0.63663	NA
Perek et al 2019	Bladder	IGHM	Ig mu chain C region/IgM heavy chain	Plasma	6 patients and 3 Healthy controls	MALDI-TOF MS	2D-SDS-PAGE	0.248228	NA
Perek et al 2019	Bladder	IGHM	Ig mu chain C region/IgM heavy chain	Plasma	6 patients and 3 Healthy controls	MALDI-TOF MS	2D-SDS-PAGE	0.202613	NA
Perek et al 2019	Bladder	IGHM	Ig mu chain C region/IgM heavy chain	Plasma	6 patients and 3 Healthy controls	MALDI-TOF MS	2D-SDS-PAGE	0.327475	NA
Nedjadi et al 2020	Bladder	HPX	Hemopexin	Plasma	4 BCa patients and 4 healthy controls	MALDI-TOF MS		1.7	0.038
Nedjadi et al 2020	Bladder	HP	Haptoglobin	Plasma	4 BCa patients and 4 healthy controls	MALDI-TOF MS	WB	4.8	0.038
Nedjadi et al 2020	Bladder	KLHDC8B	Kelchdomain-containing protein 8B	Plasma	4 BCa patients and 4 healthy controls	MALDI-TOF MS		3.6	0.039
Nedjadi et al 2020	Bladder	HP	Haptoglobin	Plasma	4 BCa patients and 4 healthy controls	MALDI-TOF MS	WB	4.3	0.038
Nedjadi et al 2020	Bladder	HP	Haptoglobin	Plasma	4 BCa patients and 4 healthy controls	MALDI-TOF MS		3.5	0.05
Nedjadi et al 2020	Bladder	C1R	Complement C1r subcomponent	Plasma	4 BCa patients and 4 healthy controls	MALDI-TOF MS		2.3	0.011
Nedjadi et al 2020	Bladder	CP	Ceruloplasmin	Plasma	4 BCa patients and 4 healthy controls	MALDI-TOF MS	WB	2.3	0.008
Nedjadi et al 2020	Bladder	IER3IP1	Immediate early response 3-inter- acting protein1	Plasma	4 BCa patients and 4 healthy controls	MALDI-TOF MS		3.9	0.012
Nedjadi et al 2020	Bladder	C3	Complement C3	Plasma	4 BCa patients and 4 healthy controls	MALDI-TOF MS		2.1	0.004
Nedjadi et al 2020	Bladder	INTS10	Integrator complex subunit 10	Plasma	4 BCa patients and 4 healthy controls	MALDI-TOF MS		3	0.005
Nedjadi et al 2020	Bladder	HP	Haptoglobin	Plasma	4 BCa patients and 4 healthy controls	MALDI-TOF MS	WB	3.6	0.043
Nedjadi et al 2020	Bladder	C6	Complement component C6	Plasma	4 BCa patients and 4 healthy controls	MALDI-TOF MS	WB	2.3	0.001
Nedjadi et al 2020	Bladder	HP	Haptoglobin	Plasma	4 BCa patients and 4 healthy controls	MALDI-TOF MS	WB	3.7	0.057
Zhang et al 2016	Kidney	C1QC	complement C1q C chain	Serum	29 Kca patients and 18 healthy controls	iTRAQ-LC MS	TCGA database	7.27555
Zhang et al 2016	Kidney	C1QB	complement C1q B chain	Serum	29 Kca patients and 18 healthy controls	iTRAQ-LC MS	TCGA database	13.6396
Zhang et al 2016	Kidney	ANXA1	annexin A1	Serum	29 Kca patients and 18 healthy controls	iTRAQ-LC MS	TCGA database	10.8741
Zhang et al 2016	Kidney	LYZ	lysozyme	Serum	29 Kca patients and 18 healthy controls	iTRAQ-LC MS	TCGA database	2.1762
Zhang et al 2016	Kidney	CP	ceruloplasmin	Serum	29 Kca patients and 18 healthy controls	iTRAQ-LC MS	TCGA database	2.52705
Zhang et al 2016	Kidney	AGT	alanine--glyoxylate aminotransferase	Serum	29 Kca patients and 18 healthy controls	iTRAQ-LC MS	TCGA database	1.5207
Zhang et al 2016	Kidney	ZG16B	zymogen granule protein 16B	Serum	29 Kca patients and 18 healthy controls	iTRAQ-LC MS	TCGA database	2.3912
Zhang et al 2016	Kidney	S100A8	S100 calcium binding protein A8	Serum	29 Kca patients and 18 healthy controls	iTRAQ-LC MS	TCGA database	4.4943
Zhang et al 2016	Kidney	S100A9	S100 calcium binding protein A9	Serum	29 Kca patients and 18 healthy controls	iTRAQ-LC MS	TCGA database	3.33155
Zhang et al 2016	Kidney	SERPINA4	serpin family A member 4	Serum	29 Kca patients and 18 healthy controls	iTRAQ-LC MS	TCGA database	0.57975
Zhang et al 2016	Kidney	LUM	lumican	Serum	29 Kca patients and 18 healthy controls	iTRAQ-LC MS	TCGA database	0.48095
Zhang et al 2016	Kidney	CRP	cysteine and glycine rich protein 1	Serum	29 Kca patients and 18 healthy controls	iTRAQ-LC MS		34.7458
Zhang et al 2016	Kidney	KRT13	keratin 13	Serum	29 Kca patients and 18 healthy controls	iTRAQ-LC MS		35.5688
Zhang et al 2016	Kidney	KRT4	keratin 4	Serum	29 Kca patients and 18 healthy controls	iTRAQ-LC MS		39.9982
Zhang et al 2016	Kidney	KRT6A	keratin 6A	Serum	29 Kca patients and 18 healthy controls	iTRAQ-LC MS		15.6504
Zhang et al 2016	Kidney	LRG1	leucine rich alpha-2-glycoprotein 1	Serum	29 Kca patients and 18 healthy controls	iTRAQ-LC MS		2.6462
Zhang et al 2016	Kidney	KRT5	keratin 5	Serum	29 Kca patients and 18 healthy controls	iTRAQ-LC MS		4.03175
Zhang et al 2016	Kidney	PIP	3'(2'), 5'-bisphosphate nucleotidase 1	Serum	29 Kca patients and 18 healthy controls	iTRAQ-LC MS		4.9899
Zhang et al 2016	Kidney	TXN	thioredoxin 2	Serum	29 Kca patients and 18 healthy controls	iTRAQ-LC MS		2.2411
Zhang et al 2016	Kidney	APOA2	apolipoprotein A2	Serum	29 Kca patients and 18 healthy controls	iTRAQ-LC MS		0.559
Zhang et al 2016	Kidney	ALDOB	aldolase, fructose-bisphosphate B	Serum	29 Kca patients and 18 healthy controls	iTRAQ-LC MS		3.76455
Zhang et al 2016	Kidney	FETUB	fetuin B	Serum	29 Kca patients and 18 healthy controls	iTRAQ-LC MS		0.4501
Zhang et al 2016	Kidney	PON1	paraoxonase 1	Serum	29 Kca patients and 18 healthy controls	iTRAQ-LC MS		1.9846
Zhang et al 2016	Kidney	AHSG	alpha 2-HS glycoprotein	Serum	29 Kca patients and 18 healthy controls	iTRAQ-LC MS		2.046
Zhang et al 2016	Kidney	APOA1	apolipoprotein A1	Serum	29 Kca patients and 18 healthy controls	iTRAQ-LC MS		2.0512
Zhang et al 2016	Kidney	SERPINA3	serpin family A member 3	Serum	29 Kca patients and 18 healthy controls	iTRAQ-LC MS		4.40515
Zhang et al 2016	Kidney	PGLYRP2	peptidoglycan recognition protein 2	Serum	29 Kca patients and 18 healthy controls	iTRAQ-LC MS		0.4501
Linde´n et al 2012	Bladder	APOE	mRNA for apolipoprotein E	Urine	5 BCa patients and 5 healthy controls	LC-MS	WB	4	<0.01
Linde´n et al 2012	Bladder	C4B;C4A	Complement component C4B (Childo blood group) 2	Urine	5 BCa patients and 5 healthy controls	LC-MS		3	<0.05
Linde´n et al 2012	Bladder	SERPINA1	Isoform 1 of a-1-antitrypsin	Urine	5 BCa patients and 5 healthy controls	LC-MS	WB	4	<0.05
Linde´n et al 2012	Bladder	LRG1	Leucine-rich a-2-glycoprotein 1	Urine	5 BCa patients and 5 healthy controls	LC-MS	WB	3	<0.05
Linde´n et al 2012	Bladder	COL6A3	325 kDa protein	Urine	5 BCa patients and 5 healthy controls	LC-MS		5	<0.05
Linde´n et al 2012	Bladder	PVR	Isoform a of Poliovirus receptor	Urine	5 BCa patients and 5 healthy controls	LC-MS		2	<0.05
Linde´n et al 2012	Bladder	PZP	Isoform 2 of Pregnancy zone protein	Urine	5 BCa patients and 5 healthy controls	LC-MS		350	<0.01
Linde´n et al 2012	Bladder	A2 M	19 kDa protein	Urine	5 BCa patients and 5 healthy controls	LC-MS		83	<0.01
Linde´n et al 2012	Bladder	ALB	Putative uncharacterized protein ALB	Urine	5 BCa patients and 5 healthy controls	LC-MS		49	<0.01
Linde´n et al 2012	Bladder	FGB	Fibrinogen b chain	Urine	5 BCa patients and 5 healthy controls	LC-MS	WB	38	<0.01
Linde´n et al 2012	Bladder	ALB	23 kDa protein	Urine	5 BCa patients and 5 healthy controls	LC-MS		28	<0.01
Linde´n et al 2012	Bladder	IGHA1	cDNA FLJ41552 fis, clone COLON2004478,highly similar to Protein Tro a1 H, myeloma	Urine	5 BCa patients and 5 healthy controls	LC-MS		29	<0.01
Linde´n et al 2012	Bladder	LTF	cDNA FLJ58679, highly similar to Lactotransferrin	Urine	5 BCa patients and 5 healthy controls	LC-MS		17	<0.05
Linde´n et al 2012	Bladder	PFN1	Profilin-1	Urine	5 BCa patients and 5 healthy controls	LC-MS		14	<0.05
Linde´n et al 2012	Bladder	GUCA2B	Guanylate cyclase activator 2B	Urine	5 BCa patients and 5 healthy controls	LC-MS		14	<0.05
Linde´n et al 2012	Bladder	CTSD	30 kDa protein	Urine	5 BCa patients and 5 healthy controls	LC-MS		13	<0.05
Linde´n et al 2012	Bladder	KRT10	Keratin, type I cytoskeletal 10	Urine	5 BCa patients and 5 healthy controls	LC-MS		16	<0.05
Linde´n et al 2012	Bladder	FAM3C	Protein FAM3C	Urine	5 BCa patients and 5 healthy controls	LC-MS		14	<0.05
Linde´n et al 2012	Bladder	APOA4	Apolipoprotein A-IV precursor	Urine	5 BCa patients and 5 healthy controls	LC-MS		13	<0.05
Linde´n et al 2012	Bladder	RARRES1	Isoform 1 of Retinoic acid receptor responder protein 1	Urine	5 BCa patients and 5 healthy controls	LC-MS		9	<0.05
Linde´n et al 2012	Bladder	APOA1	Apolipoprotein A1	Urine	5 BCa patients and 5 healthy controls	LC-MS		13	<0.05
Linde´n et al 2012	Bladder	CA1	Carbonic anhydrase 1	Urine	5 BCa patients and 5 healthy controls	LC-MS		12	<0.05
Linde´n et al 2012	Bladder	MSLN	Isoform 4 of mesothelin	Urine	5 BCa patients and 5 healthy controls	LC-MS		14	<0.05
Linde´n et al 2012	Bladder	PGA5;PGA4;PGA3	37 kDa protein	Urine	5 BCa patients and 5 healthy controls	LC-MS		15	<0.05
Linde´n et al 2012	Bladder	SEMG1	Isoform 2 of Semenogelin-1	Urine	5 BCa patients and 5 healthy controls	LC-MS		26	<0.05
Linde´n et al 2012	Bladder	S100A8	Protein S100-A8	Urine	5 BCa patients and 5 healthy controls	LC-MS		17	<0.05
Linde´n et al 2012	Bladder	PSAP	Isoform Sap-mu-6 of proactivator polypeptide	Urine	5 BCa patients and 5 healthy controls	LC-MS		16	<0.05
Linde´n et al 2012	Bladder	HBB	Hemoglobin subunit b	Urine	5 BCa patients and 5 healthy controls	LC-MS		10	<0.05
Linde´n et al 2012	Bladder	TXN	Thioredoxin, isoform CRA_b	Urine	5 BCa patients and 5 healthy controls	LC-MS		5	<0.05
Michael Siu et al 2008	Kidney	C14orf4	KIAA1865 protein	Tissue	4 Kca tissues and 4 normal kidney tissues	iTRAQ-LC MS		4.8624
Michael Siu et al 2008	Kidney	YWHAH	tyrosine 3/tryptophan 5-monooxygenase activation protein	Tissue	4 Kca tissues and 4 normal kidney tissues	iTRAQ-LC MS		4.2912
Michael Siu et al 2008	Kidney	CAPNS1	CAPNS1 protein	Tissue	4 Kca tissues and 4 normal kidney tissues	iTRAQ-LC MS		3.9777
Michael Siu et al 2008	Kidney	SERPING1	Complement component 1 inhibitor	Tissue	4 Kca tissues and 4 normal kidney tissues	iTRAQ-LC MS	WB, in silico	3.66505
Michael Siu et al 2008	Kidney	UGDH	UDP-glucose 6-dehydrogenase	Tissue	4 Kca tissues and 4 normal kidney tissues	iTRAQ-LC MS		3.3497
Michael Siu et al 2008	Kidney	LDHA	L-lactate dehydrogenase A chain	Tissue	4 Kca tissues and 4 normal kidney tissues	iTRAQ-LC MS	WB, in silico	3.32095
Michael Siu et al 2008	Kidney	NNMT	Nicotinamide N-methyltransferase	Tissue	4 Kca tissues and 4 normal kidney tissues	iTRAQ-LC MS	WB	3.2572
Michael Siu et al 2008	Kidney	GSTO1	Hypothetical protein DKFZp686H13163	Tissue	4 Kca tissues and 4 normal kidney tissues	iTRAQ-LC MS		3.1252
Michael Siu et al 2008	Kidney	PCBP2	Poly(RC)-binding protein 2, isoform b	Tissue	4 Kca tissues and 4 normal kidney tissues	iTRAQ-LC MS	in silico	3.0866
Michael Siu et al 2008	Kidney	ARF3	ADP-ribosylation factor 3	Tissue	4 Kca tissues and 4 normal kidney tissues	iTRAQ-LC MS		3.0753
Michael Siu et al 2008	Kidney	CANX	Calnexin precursor	Tissue	4 Kca tissues and 4 normal kidney tissues	iTRAQ-LC MS		2.8414
Michael Siu et al 2008	Kidney	BPNT1	3¢(2¢),5¢-bisphosphate nucleotidase 1	Tissue	4 Kca tissues and 4 normal kidney tissues	iTRAQ-LC MS		2.7755
Michael Siu et al 2008	Kidney	FABP7	Hypothetical protein DKFZp547J2313	Tissue	4 Kca tissues and 4 normal kidney tissues	iTRAQ-LC MS	in silico	2.7722
Michael Siu et al 2008	Kidney	COMT	Catechol O-methyltransferase, membrane-bound form	Tissue	4 Kca tissues and 4 normal kidney tissues	iTRAQ-LC MS		2.7512
Michael Siu et al 2008	Kidney	GAPDHS	Glyceraldehyde-3-phosphate dehydrogenase, testis-specific	Tissue	4 Kca tissues and 4 normal kidney tissues	iTRAQ-LC MS	in silico	2.6716
Michael Siu et al 2008	Kidney	ANXA4	Hypothetical protein	Tissue	4 Kca tissues and 4 normal kidney tissues	iTRAQ-LC MS		2.6156
Michael Siu et al 2008	Kidney	SERPINB6	Hypothetical protein DKFZp686I04222	Tissue	4 Kca tissues and 4 normal kidney tissues	iTRAQ-LC MS		2.5934
Michael Siu et al 2008	Kidney	EML4	Echinoderm microtubule-associated protein-like 4	Tissue	4 Kca tissues and 4 normal kidney tissues	iTRAQ-LC MS		2.575
Michael Siu et al 2008	Kidney	VIM	vimentin-human	Tissue	4 Kca tissues and 4 normal kidney tissues	iTRAQ-LC MS		2.5615
Michael Siu et al 2008	Kidney	DYNC1I2	Cytoplasmic dynein intermediate chain 2C	Tissue	4 Kca tissues and 4 normal kidney tissues	iTRAQ-LC MS	in silico	2.5234
Michael Siu et al 2008	Kidney	CAPNS1	Calpain small subunit 1	Tissue	4 Kca tissues and 4 normal kidney tissues	iTRAQ-LC MS		2.5198
Michael Siu et al 2008	Kidney	GSTA2	Glutathione S-transferase	Tissue	4 Kca tissues and 4 normal kidney tissues	iTRAQ-LC MS	in silico	2.49785
Michael Siu et al 2008	Kidney	CRYAB	Alpha Crystallin §	Tissue	4 Kca tissues and 4 normal kidney tissues	iTRAQ-LC MS	in silico	2.48945
Michael Siu et al 2008	Kidney	ALDOC	ALDOC protein	Tissue	4 Kca tissues and 4 normal kidney tissues	iTRAQ-LC MS		2.4321
Michael Siu et al 2008	Kidney	GDI1	Rab GDP dissociation inhibitor alpha	Tissue	4 Kca tissues and 4 normal kidney tissues	iTRAQ-LC MS		2.4198
Michael Siu et al 2008	Kidney	PRKAR2A	PRKAR2A protein	Tissue	4 Kca tissues and 4 normal kidney tissues	iTRAQ-LC MS		2.4146
Michael Siu et al 2008	Kidney	CLIC1	Chloride intracellular channel protein 1	Tissue	4 Kca tissues and 4 normal kidney tissues	iTRAQ-LC MS	in silico	2.4112
Michael Siu et al 2008	Kidney	PBEF1	Pre-B-cell colony enhancing factor 1, isoform b	Tissue	4 Kca tissues and 4 normal kidney tissues	iTRAQ-LC MS		2.4046
Michael Siu et al 2008	Kidney	ANXA5	Annexin A5	Tissue	4 Kca tissues and 4 normal kidney tissues	iTRAQ-LC MS	in silico	2.3679
Michael Siu et al 2008	Kidney	GAPDH	glyceraldehyde-3-phosphate dehydrogenase	Tissue	4 Kca tissues and 4 normal kidney tissues	iTRAQ-LC MS	in silico	2.3475
Michael Siu et al 2008	Kidney	ECGF1	Endothelial cell growth factor 1 (platelet-derived)	Tissue	4 Kca tissues and 4 normal kidney tissues	iTRAQ-LC MS		1.834
Michael Siu et al 2008	Kidney	MVP	Major vault protein	Tissue	4 Kca tissues and 4 normal kidney tissues	iTRAQ-LC MS	in silico	1.6983
Michael Siu et al 2008	Kidney	ADFP	Adipose differentiation-related protein	Tissue	4 Kca tissues and 4 normal kidney tissues	iTRAQ-LC MS		1.6629
Michael Siu et al 2008	Kidney	HSPD1	60 kDa heat shock protein	Tissue	4 Kca tissues and 4 normal kidney tissues	iTRAQ-LC MS		0.4896
Michael Siu et al 2008	Kidney	ATP5D	ATP synthase delta chain	Tissue	4 Kca tissues and 4 normal kidney tissues	iTRAQ-LC MS		0.4879
Michael Siu et al 2008	Kidney	CORO1A	Coronin 1A	Tissue	4 Kca tissues and 4 normal kidney tissues	iTRAQ-LC MS		0.4878
Michael Siu et al 2008	Kidney	GCSH	GCSH protein	Tissue	4 Kca tissues and 4 normal kidney tissues	iTRAQ-LC MS		0.4873
Michael Siu et al 2008	Kidney	TAGLN	TAGLN protein	Tissue	4 Kca tissues and 4 normal kidney tissues	iTRAQ-LC MS		0.4862
Michael Siu et al 2008	Kidney	CDH16	Ksp-cadherin	Tissue	4 Kca tissues and 4 normal kidney tissues	iTRAQ-LC MS		0.4818
Michael Siu et al 2008	Kidney	SFRS2IP	splicing factor, arginine/serine-rich 2	Tissue	4 Kca tissues and 4 normal kidney tissues	iTRAQ-LC MS		0.4802
Michael Siu et al 2008	Kidney	ZNF207	Zinc finger protein 207	Tissue	4 Kca tissues and 4 normal kidney tissues	iTRAQ-LC MS		0.4726
Michael Siu et al 2008	Kidney	RPS17	40S ribosomal protein S17	Tissue	4 Kca tissues and 4 normal kidney tissues	iTRAQ-LC MS		0.4702
Michael Siu et al 2008	Kidney	AGR2	Secreted cement gland protein XAG-2 homologue	Tissue	4 Kca tissues and 4 normal kidney tissues	iTRAQ-LC MS		0.46395
Michael Siu et al 2008	Kidney	TMSB4X	Thymosin beta-4	Tissue	4 Kca tissues and 4 normal kidney tissues	iTRAQ-LC MS		0.4631
Michael Siu et al 2008	Kidney	CKB	CKB protein	Tissue	4 Kca tissues and 4 normal kidney tissues	iTRAQ-LC MS		0.4589
Michael Siu et al 2008	Kidney	CALM1	Calmodulin	Tissue	4 Kca tissues and 4 normal kidney tissues	iTRAQ-LC MS		0.4562
Michael Siu et al 2008	Kidney	C9orf58	Hypothetical protein FLJ46684	Tissue	4 Kca tissues and 4 normal kidney tissues	iTRAQ-LC MS		0.4479
Michael Siu et al 2008	Kidney	TUFM	Elongation factor Tu	Tissue	4 Kca tissues and 4 normal kidney tissues	iTRAQ-LC MS		0.4476
Michael Siu et al 2008	Kidney	TP53\ill\3	Tumor protein p53 inducible protein 3	Tissue	4 Kca tissues and 4 normal kidney tissues	iTRAQ-LC MS		0.4383
Michael Siu et al 2008	Kidney	CALM1	Calmodulin	Tissue	4 Kca tissues and 4 normal kidney tissues	iTRAQ-LC MS		0.4245
Michael Siu et al 2008	Kidney	TPM1	Hypothetical protein DKFZp586K2222	Tissue	4 Kca tissues and 4 normal kidney tissues	iTRAQ-LC MS		0.4187
Michael Siu et al 2008	Kidney	CKB	creatine kinase-B	Tissue	4 Kca tissues and 4 normal kidney tissues	iTRAQ-LC MS		0.4162
Michael Siu et al 2008	Kidney	ATP5B	ATP synthase beta chain	Tissue	4 Kca tissues and 4 normal kidney tissues	iTRAQ-LC MS		0.41455
Michael Siu et al 2008	Kidney	HBB	Hemoglobin beta	Tissue	4 Kca tissues and 4 normal kidney tissues	iTRAQ-LC MS		0.4127
Michael Siu et al 2008	Kidney	HIST3H2A	Histone H2A	Tissue	4 Kca tissues and 4 normal kidney tissues	iTRAQ-LC MS		0.4112
Michael Siu et al 2008	Kidney	APEX1	AP endonuclease 1	Tissue	4 Kca tissues and 4 normal kidney tissues	iTRAQ-LC MS		0.4085
Michael Siu et al 2008	Kidney	ACADM	Acyl-CoA dehydrogenase, medium-chain specific	Tissue	4 Kca tissues and 4 normal kidney tissues	iTRAQ-LC MS		0.3938
Michael Siu et al 2008	Kidney	HMGN2	Nonhistone chromosomal protein HMG-17	Tissue	4 Kca tissues and 4 normal kidney tissues	iTRAQ-LC MS		0.39295
Michael Siu et al 2008	Kidney	C21orf33	HES1 protein	Tissue	4 Kca tissues and 4 normal kidney tissues	iTRAQ-LC MS		0.3925
Michael Siu et al 2008	Kidney	EIF3H	Eukaryotic translation initiation factor 3 subunit 3	Tissue	4 Kca tissues and 4 normal kidney tissues	iTRAQ-LC MS		0.3894
Michael Siu et al 2008	Kidney	CALB2	Calreticulin	Tissue	4 Kca tissues and 4 normal kidney tissues	iTRAQ-LC MS		0.3772
Michael Siu et al 2008	Kidney	PDCD5	Programmed cell death protein 5	Tissue	4 Kca tissues and 4 normal kidney tissues	iTRAQ-LC MS		0.3623
Michael Siu et al 2008	Kidney	C10orf65	Chromosome 10 open reading frame 65	Tissue	4 Kca tissues and 4 normal kidney tissues	iTRAQ-LC MS		0.3616
Michael Siu et al 2008	Kidney	AK3	adenylate kinase 3 alpha	Tissue	4 Kca tissues and 4 normal kidney tissues	iTRAQ-LC MS		0.3613
Michael Siu et al 2008	Kidney	C10orf65	LOC112817 protein	Tissue	4 Kca tissues and 4 normal kidney tissues	iTRAQ-LC MS		0.3554
Michael Siu et al 2008	Kidney	UQCRC1	Ubiquinol-cytochrome-c reductase complex core protein I	Tissue	4 Kca tissues and 4 normal kidney tissues	iTRAQ-LC MS		0.3531
Michael Siu et al 2008	Kidney	PLS3	Plastin 3	Tissue	4 Kca tissues and 4 normal kidney tissues	iTRAQ-LC MS		0.3394
Michael Siu et al 2008	Kidney	STOML2	Membrane associated protein SLP-2	Tissue	4 Kca tissues and 4 normal kidney tissues	iTRAQ-LC MS		0.3341
Michael Siu et al 2008	Kidney	HLA-DRB1	MHC class II antigen	Tissue	4 Kca tissues and 4 normal kidney tissues	iTRAQ-LC MS		0.3294
Michael Siu et al 2008	Kidney	RCN1	Reticulocalbin 1 precursor	Tissue	4 Kca tissues and 4 normal kidney tissues	iTRAQ-LC MS		0.312
Michael Siu et al 2008	Kidney	YBX1	DNA-binding protein B	Tissue	4 Kca tissues and 4 normal kidney tissues	iTRAQ-LC MS		0.31
Michael Siu et al 2008	Kidney	CYCS	Cytochrome c	Tissue	4 Kca tissues and 4 normal kidney tissues	iTRAQ-LC MS		0.2901
Michael Siu et al 2008	Kidney	NDUFS6	NADH-ubiquinone oxidoreductase 13 kDa-A subunit	Tissue	4 Kca tissues and 4 normal kidney tissues	iTRAQ-LC MS		0.2759
Michael Siu et al 2008	Kidney	SSB	Lupus La protein	Tissue	4 Kca tissues and 4 normal kidney tissues	iTRAQ-LC MS		0.2709
Michael Siu et al 2008	Kidney	PDHB	Pyruvate dehydrogenase E1 component beta subunit	Tissue	4 Kca tissues and 4 normal kidney tissues	iTRAQ-LC MS		0.2662
Michael Siu et al 2008	Kidney	FARP1	FERM, RhoGEF, and pleckstrin domain protein 1, isoform 1	Tissue	4 Kca tissues and 4 normal kidney tissues	iTRAQ-LC MS		0.2628
Michael Siu et al 2008	Kidney	ALDH2	Mitochondrial aldehyde dehydrogenase 2	Tissue	4 Kca tissues and 4 normal kidney tissues	iTRAQ-LC MS		0.2603
Michael Siu et al 2008	Kidney	DECR1	2,4-dienoyl-CoA reductase	Tissue	4 Kca tissues and 4 normal kidney tissues	iTRAQ-LC MS		0.21255
Michael Siu et al 2008	Kidney	OXCT1	OXCT protein	Tissue	4 Kca tissues and 4 normal kidney tissues	iTRAQ-LC MS		0.1973
Michael Siu et al 2008	Kidney	GCSH	Mitochondrial glycine cleavage system H-protein	Tissue	4 Kca tissues and 4 normal kidney tissues	iTRAQ-LC MS		0.164
Michael Siu et al 2008	Kidney	PTMA	Prothymosin alpha	Tissue	4 Kca tissues and 4 normal kidney tissues	iTRAQ-LC MS		0.1322
Michael Siu et al 2008	Kidney	PDHB	Hypothetical protein DKFZp564K0164	Tissue	4 Kca tissues and 4 normal kidney tissues	iTRAQ-LC MS		0.1253
Michael Siu et al 2008	Kidney	HBB	Hemoglobin beta	Tissue	4 Kca tissues and 4 normal kidney tissues	iTRAQ-LC MS		0.0835
Michael Siu et al 2008	Kidney	C9orf58	Hypothetical protein DKFZp761J19	Tissue	4 Kca tissues and 4 normal kidney tissues	iTRAQ-LC MS		0.0412
Zhang et al 2015	Kidney	HSPA8	Heat shock cognate 71 kDa protein	Serum	10 KCa patients and 10 healthy controls	iTRAQ-LC MS	WB, ELISA	3.07
Zhang et al 2015	Kidney	ORM1	Alpha-1-acid glycoprotein 1	Serum	10 KCa patients and 10 healthy controls	iTRAQ-LC MS		2.087
Zhang et al 2015	Kidney	H2AC20	Histone H2A type 2-C	Serum	10 KCa patients and 10 healthy controls	iTRAQ-LC MS		1.984
Zhang et al 2015	Kidney	HBB	Hemoglobin subunit beta	Serum	10 KCa patients and 10 healthy controls	iTRAQ-LC MS		1.942
Zhang et al 2015	Kidney	CDKL1	Cyclin-dependent kinase-like 1	Serum	10 KCa patients and 10 healthy controls	iTRAQ-LC MS		1.828
Zhang et al 2015	Kidney	C9	Complement C9	Serum	10 KCa patients and 10 healthy controls	iTRAQ-LC MS		1.815
Zhang et al 2015	Kidney	TF	Serotransferrin	Serum	10 KCa patients and 10 healthy controls	iTRAQ-LC MS		1.775
Zhang et al 2015	Kidney	C8G	Complement component C8 gamma chain	Serum	10 KCa patients and 10 healthy controls	iTRAQ-LC MS		1.753
Zhang et al 2015	Kidney	ALB	Serum albumin	Serum	10 KCa patients and 10 healthy controls	iTRAQ-LC MS		1.705
Zhang et al 2015	Kidney	HBA1/2	Hemoglobin subunit alpha	Serum	10 KCa patients and 10 healthy controls	iTRAQ-LC MS		1.697
Zhang et al 2015	Kidney	AZGP1	Zinc-alpha-2-glycoprotein	Serum	10 KCa patients and 10 healthy controls	iTRAQ-LC MS		1.673
Zhang et al 2015	Kidney	C5	Complement C5	Serum	10 KCa patients and 10 healthy controls	iTRAQ-LC MS		1.646
Zhang et al 2015	Kidney	TUBA1B	Tubulin alpha-1B chain	Serum	10 KCa patients and 10 healthy controls	iTRAQ-LC MS		1.605
Zhang et al 2015	Kidney	HP	Haptoglobin 1 alpha	Serum	10 KCa patients and 10 healthy controls	iTRAQ-LC MS		1.58
Zhang et al 2015	Kidney	TRAP1	Heat shock protein 75 kDa	Serum	10 KCa patients and 10 healthy controls	iTRAQ-LC MS		1.546
Zhang et al 2015	Kidney	TSPAN14	Tetraspanin-14	Serum	10 KCa patients and 10 healthy controls	iTRAQ-LC MS		1.518
Zhang et al 2015	Kidney	CNDP1	Beta-Ala-His dipeptidase	Serum	10 KCa patients and 10 healthy controls	iTRAQ-LC MS		0.651
Zhang et al 2015	Kidney	AVPI1	Arginine vasopressin-induced protein 1	Serum	10 KCa patients and 10 healthy controls	iTRAQ-LC MS		0.643
Zhang et al 2015	Kidney	IGKV2D-40	Ig kappa chain V-II region Cum	Serum	10 KCa patients and 10 healthy controls	iTRAQ-LC MS		0.627
Zhang et al 2015	Kidney	APOC4	Apolipoprotein C-IV	Serum	10 KCa patients and 10 healthy controls	iTRAQ-LC MS		0.622
Zhang et al 2015	Kidney	ECM1	Extracellular matrix protein 1	Serum	10 KCa patients and 10 healthy controls	iTRAQ-LC MS		0.614
Zhang et al 2015	Kidney	H2AC12	Histone H2A type 1-H	Serum	10 KCa patients and 10 healthy controls	iTRAQ-LC MS		0.606
Zhang et al 2015	Kidney	PKM	Pyruvate kinase PKM	Serum	10 KCa patients and 10 healthy controls	iTRAQ-LC MS		0.582
Zhang et al 2015	Kidney	MAN1A1	Mannosyl-oligosaccharide	Serum	10 KCa patients and 10 healthy controls	iTRAQ-LC MS		0.495
Zhang et al 2015	Kidney	AGT	Angiotensinogen	Serum	10 KCa patients and 10 healthy controls	iTRAQ-LC MS		0.426
Zhang et al 2015	Kidney	H2BC12	Histone H2B type 1-K	Serum	10 KCa patients and 10 healthy controls	iTRAQ-LC MS		0.419
Zhang et al 2015	Kidney	PON3	Serum paraoxonase/lactonase 3	Serum	10 KCa patients and 10 healthy controls	iTRAQ-LC MS		0.415
Zhang et al 2015	Kidney	H3C1	Histone H3.1	Serum	10 KCa patients and 10 healthy controls	iTRAQ-LC MS		0.377
Zhang et al 2015	Kidney	IGHV2-70	Ig heavy chain V-II region COR	Serum	10 KCa patients and 10 healthy controls	iTRAQ-LC MS		0.37
Zhang et al 2015	Kidney	H4C	Histone H4	Serum	10 KCa patients and 10 healthy controls	iTRAQ-LC MS		0.353
Zhao et al 2017	Kidney	AHNAK	Neuroblast differentiation-associated protein AHNAK OS=Homo sapiens GN=AHNAK PE=1 SV=2 - [AHNK_HUMAN]	Tissue	7 Kca tissues and 7 normal kidney tissues	LC-MS/MS	WB, Enzymatic activity	3.57769
Zhao et al 2017	Kidney	H4C	Histone H4 OS=Homo sapiens GN=HIST1H4A PE=1 SV=2 - [H4_HUMAN]	Tissue	7 Kca tissues and 7 normal kidney tissues	LC-MS/MS	WB, Enzymatic activity	3.12231
Zhao et al 2017	Kidney	SERPINH1	Serpin H1 OS=Homo sapiens GN=SERPINH1 PE=1 SV=2 - [SERPH_HUMAN]	Tissue	7 Kca tissues and 7 normal kidney tissues	LC-MS/MS	WB, Enzymatic activity	3.10789
Zhao et al 2017	Kidney	FN1	Ugl-Y3 OS=Homo sapiens GN=FN1 PE=2 SV=1 - [F8W7G7_HUMAN]	Tissue	7 Kca tissues and 7 normal kidney tissues	LC-MS/MS	WB, Enzymatic activity	2.97445
Zhao et al 2017	Kidney	MCAM	Cell surface glycoprotein MUC18 OS=Homo sapiens GN=MCAM PE=1 SV=2 - [MUC18_HUMAN]	Tissue	7 Kca tissues and 7 normal kidney tissues	LC-MS/MS	WB, Enzymatic activity	2.86868
Zhao et al 2017	Kidney	SORBS1	Isoform 9 of Sorbin and SH3 domain-containing protein 1 OS=Homo sapiens GN=SORBS1 - [SRBS1_HUMAN]	Tissue	7 Kca tissues and 7 normal kidney tissues	LC-MS/MS	WB, Enzymatic activity	2.83243
Zhao et al 2017	Kidney	PRPH	Peripherin OS=Homo sapiens GN=PRPH PE=1 SV=2 - [PERI_HUMAN]	Tissue	7 Kca tissues and 7 normal kidney tissues	LC-MS/MS	WB, Enzymatic activity	2.79692
Zhao et al 2017	Kidney	ALDOC	Fructose-bisphosphate aldolase OS=Homo sapiens GN=ALDOC PE=2 SV=1 - [A8MVZ9_HUMAN]	Tissue	7 Kca tissues and 7 normal kidney tissues	LC-MS/MS	WB, Enzymatic activity	2.77482
Zhao et al 2017	Kidney	CAVIN1	Polymerase I and transcript release factor OS=Homo sapiens GN=PTRF PE=1 SV=1 - [PTRF_HUMAN]	Tissue	7 Kca tissues and 7 normal kidney tissues	LC-MS/MS	WB, Enzymatic activity	2.63044
Zhao et al 2017	Kidney	VIM	Vimentin OS=Homo sapiens GN=VIM PE=1 SV=4 - [VIME_HUMAN]	Tissue	7 Kca tissues and 7 normal kidney tissues	LC-MS/MS	WB, Enzymatic activity	2.58419
Zhao et al 2017	Kidney	UBBP4	Protein UBBP4 OS=Homo sapiens GN=UBBP4 PE=4 SV=1 - [J3QRK5_HUMAN]	Tissue	7 Kca tissues and 7 normal kidney tissues	LC-MS/MS	WB, Enzymatic activity	2.52658
Zhao et al 2017	Kidney	LASP1	LIM and SH3 domain protein 1 OS=Homo sapiens GN=LASP1 PE=1 SV=2 - [LASP1_HUMAN]	Tissue	7 Kca tissues and 7 normal kidney tissues	LC-MS/MS	WB, Enzymatic activity	2.47633
Zhao et al 2017	Kidney	CDH13	Cadherin-13 OS=Homo sapiens GN=CDH13 PE=1 SV=1 - [CAD13_HUMAN]	Tissue	7 Kca tissues and 7 normal kidney tissues	LC-MS/MS	WB, Enzymatic activity	2.39118
Zhao et al 2017	Kidney	ARHGAP1	Rho GTPase-activating protein 1 OS=Homo sapiens GN=ARHGAP1 PE=1 SV=1 - [RHG01_HUMAN]	Tissue	7 Kca tissues and 7 normal kidney tissues	LC-MS/MS	WB, Enzymatic activity	2.38457
Zhao et al 2017	Kidney	PXDN	Peroxidasin homolog OS=Homo sapiens GN=PXDN PE=1 SV=2 - [PXDN_HUMAN]	Tissue	7 Kca tissues and 7 normal kidney tissues	LC-MS/MS	WB, Enzymatic activity	2.31578
Zhao et al 2017	Kidney	PKM	Pyruvate kinase isozymes M1/M2 OS=Homo sapiens GN=PKM PE=1 SV=4 - [KPYM_HUMAN]	Tissue	7 Kca tissues and 7 normal kidney tissues	LC-MS/MS	WB, Enzymatic activity	2.31004
Zhao et al 2017	Kidney	BGN	Biglycan OS=Homo sapiens GN=BGN PE=2 SV=1 - [A6NLG9_HUMAN]	Tissue	7 Kca tissues and 7 normal kidney tissues	LC-MS/MS	WB, Enzymatic activity	2.29064
Zhao et al 2017	Kidney	FGG	Isoform Gamma-A of Fibrinogen gamma chain OS=Homo sapiens GN=FGG - [FIBG_HUMAN]	Tissue	7 Kca tissues and 7 normal kidney tissues	LC-MS/MS	WB, Enzymatic activity	2.28268
Zhao et al 2017	Kidney	SFPQ	Splicing factor, proline- and glutamine-rich OS=Homo sapiens GN=SFPQ PE=1 SV=2 - [SFPQ_HUMAN]	Tissue	7 Kca tissues and 7 normal kidney tissues	LC-MS/MS	WB, Enzymatic activity	2.16592
Zhao et al 2017	Kidney	FGB	Fibrinogen beta chain OS=Homo sapiens GN=FGB PE=1 SV=2 - [FIBB_HUMAN]	Tissue	7 Kca tissues and 7 normal kidney tissues	LC-MS/MS	WB, Enzymatic activity	2.16515
Zhao et al 2017	Kidney	THBS1	Thrombospondin-1 OS=Homo sapiens GN=THBS1 PE=1 SV=2 - [TSP1_HUMAN]	Tissue	7 Kca tissues and 7 normal kidney tissues	LC-MS/MS	WB, Enzymatic activity	2.13919
Zhao et al 2017	Kidney	COL6A1	Collagen alpha-1(VI) chain OS=Homo sapiens GN=COL6A1 PE=1 SV=3 - [CO6A1_HUMAN]	Tissue	7 Kca tissues and 7 normal kidney tissues	LC-MS/MS	WB, Enzymatic activity	2.13572
Zhao et al 2017	Kidney	COL6A2	Collagen alpha-2(VI) chain OS=Homo sapiens GN=COL6A2 PE=1 SV=4 - [CO6A2_HUMAN]	Tissue	7 Kca tissues and 7 normal kidney tissues	LC-MS/MS	WB, Enzymatic activity	2.13128
Zhao et al 2017	Kidney	TGFBI	Transforming growth factor-beta-induced protein ig-h3 OS=Homo sapiens GN=TGFBI PE=2 SV=1 - [G8JLA8_HUMAN]	Tissue	7 Kca tissues and 7 normal kidney tissues	LC-MS/MS	WB, Enzymatic activity	2.12043
Zhao et al 2017	Kidney	LMNB1	Lamin-B1 OS=Homo sapiens GN=LMNB1 PE=1 SV=2 - [LMNB1_HUMAN]	Tissue	7 Kca tissues and 7 normal kidney tissues	LC-MS/MS	WB, Enzymatic activity	2.08573
Zhao et al 2017	Kidney	H2AZ1	Histone H2A.Z OS=Homo sapiens GN=H2AFZ PE=1 SV=2 - [H2AZ_HUMAN]	Tissue	7 Kca tissues and 7 normal kidney tissues	LC-MS/MS	WB, Enzymatic activity	2.05707
Zhao et al 2017	Kidney	LDHA	L-lactate dehydrogenase A chain OS=Homo sapiens GN=LDHA PE=1 SV=2 - [LDHA_HUMAN]	Tissue	7 Kca tissues and 7 normal kidney tissues	LC-MS/MS	WB, Enzymatic activity	1.9953
Zhao et al 2017	Kidney	ALDOA	Fructose-bisphosphate aldolase A OS=Homo sapiens GN=ALDOA PE=1 SV=2 - [ALDOA_HUMAN]	Tissue	7 Kca tissues and 7 normal kidney tissues	LC-MS/MS	WB, Enzymatic activity	1.98416
Zhao et al 2017	Kidney	DES	Desmin OS=Homo sapiens GN=DES PE=1 SV=3 - [DESM_HUMAN]	Tissue	7 Kca tissues and 7 normal kidney tissues	LC-MS/MS	WB, Enzymatic activity	1.97064
Zhao et al 2017	Kidney	LCP1	Plastin-2 OS=Homo sapiens GN=LCP1 PE=1 SV=6 - [PLSL_HUMAN]	Tissue	7 Kca tissues and 7 normal kidney tissues	LC-MS/MS	WB, Enzymatic activity	1.94225
Zhao et al 2017	Kidney	NDRG1	Protein NDRG1 OS=Homo sapiens GN=NDRG1 PE=1 SV=1 - [NDRG1_HUMAN]	Tissue	7 Kca tissues and 7 normal kidney tissues	LC-MS/MS	WB, Enzymatic activity	1.93698
Zhao et al 2017	Kidney	RPL6	60S ribosomal protein L6 (Fragment) OS=Homo sapiens GN=RPL6 PE=2 SV=1 - [F8W181_HUMAN]	Tissue	7 Kca tissues and 7 normal kidney tissues	LC-MS/MS	WB, Enzymatic activity	1.93642
Zhao et al 2017	Kidney	COL14A1	Isoform 2 of Collagen alpha-1(XIV) chain OS=Homo sapiens GN=COL14A1 - [COEA1_HUMAN]	Tissue	7 Kca tissues and 7 normal kidney tissues	LC-MS/MS	WB, Enzymatic activity	1.92484
Zhao et al 2017	Kidney	HSPB1	Heat shock protein beta-1 OS=Homo sapiens GN=HSPB1 PE=1 SV=2 - [HSPB1_HUMAN]	Tissue	7 Kca tissues and 7 normal kidney tissues	LC-MS/MS	WB, Enzymatic activity	1.91832
Zhao et al 2017	Kidney	FLNC	Isoform 2 of Filamin-C OS=Homo sapiens GN=FLNC - [FLNC_HUMAN]	Tissue	7 Kca tissues and 7 normal kidney tissues	LC-MS/MS	WB, Enzymatic activity	1.86201
Zhao et al 2017	Kidney	COL6A3	Isoform 2 of Collagen alpha-3(VI) chain OS=Homo sapiens GN=COL6A3 - [CO6A3_HUMAN]	Tissue	7 Kca tissues and 7 normal kidney tissues	LC-MS/MS	WB, Enzymatic activity	1.85353
Zhao et al 2017	Kidney	ANXA1	Annexin A1 OS=Homo sapiens GN=ANXA1 PE=1 SV=2 - [ANXA1_HUMAN]	Tissue	7 Kca tissues and 7 normal kidney tissues	LC-MS/MS	WB, Enzymatic activity	1.8307
Zhao et al 2017	Kidney	ILF3	Isoform 5 of Interleukin enhancer-binding factor 3 OS=Homo sapiens GN=ILF3 - [ILF3_HUMAN]	Tissue	7 Kca tissues and 7 normal kidney tissues	LC-MS/MS	WB, Enzymatic activity	1.7819
Zhao et al 2017	Kidney	HPCAL1	Hippocalcin-like protein 1 OS=Homo sapiens GN=HPCAL1 PE=1 SV=3 - [HPCL1_HUMAN]	Tissue	7 Kca tissues and 7 normal kidney tissues	LC-MS/MS	WB, Enzymatic activity	1.76825
Zhao et al 2017	Kidney	LAMB1	Laminin subunit beta-1 OS=Homo sapiens GN=LAMB1 PE=1 SV=2 - [LAMB1_HUMAN]	Tissue	7 Kca tissues and 7 normal kidney tissues	LC-MS/MS	WB, Enzymatic activity	1.75824
Zhao et al 2017	Kidney	H2BC12	Histone H2B type 1-K OS=Homo sapiens GN=HIST1H2BK PE=1 SV=3 - [H2B1K_HUMAN]	Tissue	7 Kca tissues and 7 normal kidney tissues	LC-MS/MS	WB, Enzymatic activity	1.75484
Zhao et al 2017	Kidney	NID2	Isoform 2 of Nidogen-2 OS=Homo sapiens GN=NID2 - [NID2_HUMAN]	Tissue	7 Kca tissues and 7 normal kidney tissues	LC-MS/MS	WB, Enzymatic activity	1.73573
Zhao et al 2017	Kidney	PLEC	Isoform 3 of Plectin OS=Homo sapiens GN=PLEC - [PLEC_HUMAN]	Tissue	7 Kca tissues and 7 normal kidney tissues	LC-MS/MS	WB, Enzymatic activity	1.72932
Zhao et al 2017	Kidney	TPM4	Tropomyosin alpha-4 chain OS=Homo sapiens GN=TPM4 PE=1 SV=3 - [TPM4_HUMAN]	Tissue	7 Kca tissues and 7 normal kidney tissues	LC-MS/MS	WB, Enzymatic activity	1.71809
Zhao et al 2017	Kidney	TLN2	Talin-2 OS=Homo sapiens GN=TLN2 PE=1 SV=4 - [TLN2_HUMAN]	Tissue	7 Kca tissues and 7 normal kidney tissues	LC-MS/MS	WB, Enzymatic activity	1.7103
Zhao et al 2017	Kidney	MYH9	Myosin-9 OS=Homo sapiens GN=MYH9 PE=1 SV=4 - [MYH9_HUMAN]	Tissue	7 Kca tissues and 7 normal kidney tissues	LC-MS/MS	WB, Enzymatic activity	1.68718
Zhao et al 2017	Kidney	ACTA2	Actin, aortic smooth muscle OS=Homo sapiens GN=ACTA2 PE=1 SV=1 - [ACTA_HUMAN]	Tissue	7 Kca tissues and 7 normal kidney tissues	LC-MS/MS	WB, Enzymatic activity	1.68583
Zhao et al 2017	Kidney	MYH14	Myosin-14 OS=Homo sapiens GN=MYH14 PE=1 SV=2 - [MYH14_HUMAN]	Tissue	7 Kca tissues and 7 normal kidney tissues	LC-MS/MS	WB, Enzymatic activity	1.65883
Zhao et al 2017	Kidney	HLA-A	HLA class I histocompatibility antigen, A-24 alpha chain OS=Homo sapiens GN=HLA-A PE=1 SV=2 - [1A24_HUMAN]	Tissue	7 Kca tissues and 7 normal kidney tissues	LC-MS/MS	WB, Enzymatic activity	1.65717
Zhao et al 2017	Kidney	MYL6	Myosin light polypeptide 6 OS=Homo sapiens GN=MYL6 PE=2 SV=1 - [F8W1R7_HUMAN]	Tissue	7 Kca tissues and 7 normal kidney tissues	LC-MS/MS	WB, Enzymatic activity	1.64982
Zhao et al 2017	Kidney	SEPTIN7	Septin-7 OS=Homo sapiens GN=SEPT7 PE=1 SV=2 - [SEPT7_HUMAN]	Tissue	7 Kca tissues and 7 normal kidney tissues	LC-MS/MS	WB, Enzymatic activity	1.64382
Zhao et al 2017	Kidney	COL1A1	Collagen alpha-1(I) chain OS=Homo sapiens GN=COL1A1 PE=1 SV=5 - [CO1A1_HUMAN]	Tissue	7 Kca tissues and 7 normal kidney tissues	LC-MS/MS	WB, Enzymatic activity	1.64211
Zhao et al 2017	Kidney	P4HB	Protein disulfide-isomerase OS=Homo sapiens GN=P4HB PE=1 SV=3 - [PDIA1_HUMAN]	Tissue	7 Kca tissues and 7 normal kidney tissues	LC-MS/MS	WB, Enzymatic activity	1.64109
Zhao et al 2017	Kidney	TAGLN	Transgelin OS=Homo sapiens GN=TAGLN PE=1 SV=4 - [TAGL_HUMAN]	Tissue	7 Kca tissues and 7 normal kidney tissues	LC-MS/MS	WB, Enzymatic activity	1.63174
Zhao et al 2017	Kidney	ACTA1	Actin, alpha skeletal muscle OS=Homo sapiens GN=ACTA1 PE=1 SV=1 - [ACTS_HUMAN]	Tissue	7 Kca tissues and 7 normal kidney tissues	LC-MS/MS	WB, Enzymatic activity	1.62459
Zhao et al 2017	Kidney	SMC3	Structural maintenance of chromosomes protein 3 OS=Homo sapiens GN=SMC3 PE=1 SV=2 - [SMC3_HUMAN]	Tissue	7 Kca tissues and 7 normal kidney tissues	LC-MS/MS	WB, Enzymatic activity	1.62325
Zhao et al 2017	Kidney	IQGAP1	Ras GTPase-activating-like protein IQGAP1 OS=Homo sapiens GN=IQGAP1 PE=1 SV=1 - [IQGA1_HUMAN]	Tissue	7 Kca tissues and 7 normal kidney tissues	LC-MS/MS	WB, Enzymatic activity	1.61716
Zhao et al 2017	Kidney	TPM2	Tropomyosin beta chain OS=Homo sapiens GN=TPM2 PE=1 SV=1 - [TPM2_HUMAN]	Tissue	7 Kca tissues and 7 normal kidney tissues	LC-MS/MS	WB, Enzymatic activity	1.61506
Zhao et al 2017	Kidney	AEBP1	Adipocyte enhancer-binding protein 1 OS=Homo sapiens GN=AEBP1 PE=1 SV=1 - [AEBP1_HUMAN]	Tissue	7 Kca tissues and 7 normal kidney tissues	LC-MS/MS	WB, Enzymatic activity	1.60888
Zhao et al 2017	Kidney	COL15A1	Collagen alpha-1(XV) chain OS=Homo sapiens GN=COL15A1 PE=1 SV=2 - [COFA1_HUMAN]	Tissue	7 Kca tissues and 7 normal kidney tissues	LC-MS/MS	WB, Enzymatic activity	1.60516
Zhao et al 2017	Kidney	ACTR3	Actin-related protein 3 OS=Homo sapiens GN=ACTR3 PE=2 SV=1 - [B4DXW1_HUMAN]	Tissue	7 Kca tissues and 7 normal kidney tissues	LC-MS/MS	WB, Enzymatic activity	1.59274
Zhao et al 2017	Kidney	CAPG	Macrophage-capping protein OS=Homo sapiens GN=CAPG PE=1 SV=2 - [CAPG_HUMAN]	Tissue	7 Kca tissues and 7 normal kidney tissues	LC-MS/MS	WB, Enzymatic activity	1.58766
Zhao et al 2017	Kidney	HLA-A	HLA class I histocompatibility antigen, A-68 alpha chain OS=Homo sapiens GN=HLA-A PE=2 SV=1 - [A9R9N8_HUMAN]	Tissue	7 Kca tissues and 7 normal kidney tissues	LC-MS/MS	WB, Enzymatic activity	1.57633
Zhao et al 2017	Kidney	CKAP4	Cytoskeleton-associated protein 4 OS=Homo sapiens GN=CKAP4 PE=1 SV=2 - [CKAP4_HUMAN]	Tissue	7 Kca tissues and 7 normal kidney tissues	LC-MS/MS	WB, Enzymatic activity	1.57306
Zhao et al 2017	Kidney	MYL9	Myosin regulatory light polypeptide 9 OS=Homo sapiens GN=MYL9 PE=1 SV=4 - [MYL9_HUMAN]	Tissue	7 Kca tissues and 7 normal kidney tissues	LC-MS/MS	WB, Enzymatic activity	1.56852
Zhao et al 2017	Kidney	PDIA3	Thioredoxin (Fragment) OS=Homo sapiens GN=PDIA3 PE=2 SV=1 - [H7BZJ3_HUMAN]	Tissue	7 Kca tissues and 7 normal kidney tissues	LC-MS/MS	WB, Enzymatic activity	1.56176
Zhao et al 2017	Kidney	H1-2	Histone H1.2 OS=Homo sapiens GN=HIST1H1C PE=1 SV=2 - [H12_HUMAN]	Tissue	7 Kca tissues and 7 normal kidney tissues	LC-MS/MS	WB, Enzymatic activity	1.55309
Zhao et al 2017	Kidney	LMNB2	Lamin-B2 OS=Homo sapiens GN=LMNB2 PE=1 SV=3 - [LMNB2_HUMAN]	Tissue	7 Kca tissues and 7 normal kidney tissues	LC-MS/MS	WB, Enzymatic activity	1.53082
Zhao et al 2017	Kidney	ACTB	Actin, cytoplasmic 1 OS=Homo sapiens GN=ACTB PE=1 SV=1 - [ACTB_HUMAN]	Tissue	7 Kca tissues and 7 normal kidney tissues	LC-MS/MS	WB, Enzymatic activity	1.52754
Zhao et al 2017	Kidney	PGK1	Phosphoglycerate kinase 1 OS=Homo sapiens GN=PGK1 PE=1 SV=3 - [PGK1_HUMAN]	Tissue	7 Kca tissues and 7 normal kidney tissues	LC-MS/MS	WB, Enzymatic activity	1.5162
Zhao et al 2017	Kidney	PDIA4	Protein disulfide-isomerase A4 OS=Homo sapiens GN=PDIA4 PE=1 SV=2 - [PDIA4_HUMAN]	Tissue	7 Kca tissues and 7 normal kidney tissues	LC-MS/MS	WB, Enzymatic activity	1.50932
Zhao et al 2017	Kidney	SRSF1	Serine/arginine-rich splicing factor 1 OS=Homo sapiens GN=SRSF1 PE=1 SV=2 - [SRSF1_HUMAN]	Tissue	7 Kca tissues and 7 normal kidney tissues	LC-MS/MS	WB, Enzymatic activity	1.50413
Zhao et al 2017	Kidney	CYB5R3	Isoform 2 of NADH-cytochrome b5 reductase 3 OS=Homo sapiens GN=CYB5R3 - [NB5R3_HUMAN]	Tissue	7 Kca tissues and 7 normal kidney tissues	LC-MS/MS	WB, Enzymatic activity	1.49015
Zhao et al 2017	Kidney	TAGLN2	Transgelin-2 OS=Homo sapiens GN=TAGLN2 PE=1 SV=3 - [TAGL2_HUMAN]	Tissue	7 Kca tissues and 7 normal kidney tissues	LC-MS/MS	WB, Enzymatic activity	1.48581
Zhao et al 2017	Kidney	DCN	Decorin OS=Homo sapiens GN=DCN PE=1 SV=1 - [PGS2_HUMAN]	Tissue	7 Kca tissues and 7 normal kidney tissues	LC-MS/MS	WB, Enzymatic activity	1.48474
Zhao et al 2017	Kidney	PRELP	Prolargin OS=Homo sapiens GN=PRELP PE=1 SV=1 - [PRELP_HUMAN]	Tissue	7 Kca tissues and 7 normal kidney tissues	LC-MS/MS	WB, Enzymatic activity	1.47808
Zhao et al 2017	Kidney	ACTN1	Isoform 3 of Alpha-actinin-1 OS=Homo sapiens GN=ACTN1 - [ACTN1_HUMAN]	Tissue	7 Kca tissues and 7 normal kidney tissues	LC-MS/MS	WB, Enzymatic activity	1.47723
Zhao et al 2017	Kidney	HLA-A	HLA class I histocompatibility antigen, A-68 alpha chain OS=Homo sapiens GN=HLA-A PE=1 SV=4 - [1A68_HUMAN]	Tissue	7 Kca tissues and 7 normal kidney tissues	LC-MS/MS	WB, Enzymatic activity	1.47722
Zhao et al 2017	Kidney	ENO1	Alpha-enolase OS=Homo sapiens GN=ENO1 PE=1 SV=2 - [ENOA_HUMAN]	Tissue	7 Kca tissues and 7 normal kidney tissues	LC-MS/MS	WB, Enzymatic activity	1.4771
Zhao et al 2017	Kidney	IGHG1	Ig gamma-1 chain C region OS=Homo sapiens GN=IGHG1 PE=1 SV=1 - [IGHG1_HUMAN]	Tissue	7 Kca tissues and 7 normal kidney tissues	LC-MS/MS	WB, Enzymatic activity	1.46205
Zhao et al 2017	Kidney	CALR	Calreticulin OS=Homo sapiens GN=CALR PE=1 SV=1 - [CALR_HUMAN]	Tissue	7 Kca tissues and 7 normal kidney tissues	LC-MS/MS	WB, Enzymatic activity	1.45975
Zhao et al 2017	Kidney	RPSA	40S ribosomal protein SA (Fragment) OS=Homo sapiens GN=RPSA PE=2 SV=1 - [C9J9K3_HUMAN]	Tissue	7 Kca tissues and 7 normal kidney tissues	LC-MS/MS	WB, Enzymatic activity	1.4571
Zhao et al 2017	Kidney	PA2G4	Proliferation-associated protein 2G4 OS=Homo sapiens GN=PA2G4 PE=1 SV=3 - [PA2G4_HUMAN]	Tissue	7 Kca tissues and 7 normal kidney tissues	LC-MS/MS	WB, Enzymatic activity	1.45499
Zhao et al 2017	Kidney	ACTBL2	Beta-actin-like protein 2 OS=Homo sapiens GN=ACTBL2 PE=1 SV=2 - [ACTBL_HUMAN]	Tissue	7 Kca tissues and 7 normal kidney tissues	LC-MS/MS	WB, Enzymatic activity	1.4525
Zhao et al 2017	Kidney	SLC25A24	Calcium-binding mitochondrial carrier protein SCaMC-1 OS=Homo sapiens GN=SLC25A24 PE=1 SV=2 - [SCMC1_HUMAN]	Tissue	7 Kca tissues and 7 normal kidney tissues	LC-MS/MS	WB, Enzymatic activity	1.45164
Zhao et al 2017	Kidney	FLNA	Isoform 2 of Filamin-A OS=Homo sapiens GN=FLNA - [FLNA_HUMAN]	Tissue	7 Kca tissues and 7 normal kidney tissues	LC-MS/MS	WB, Enzymatic activity	1.44859
Zhao et al 2017	Kidney	COL12A1	Isoform 4 of Collagen alpha-1(XII) chain OS=Homo sapiens GN=COL12A1 - [COCA1_HUMAN]	Tissue	7 Kca tissues and 7 normal kidney tissues	LC-MS/MS	WB, Enzymatic activity	1.44391
Zhao et al 2017	Kidney	RPN1	Dolichyl-diphosphooligosaccharide--protein glycosyltransferase subunit 1 OS=Homo sapiens GN=RPN1 PE=1 SV=1 - [RPN1_HUMAN]	Tissue	7 Kca tissues and 7 normal kidney tissues	LC-MS/MS	WB, Enzymatic activity	1.43757
Zhao et al 2017	Kidney	PDIA3	Protein disulfide isomerase family A, member 3, isoform CRA_b OS=Homo sapiens GN=PDIA3 PE=3 SV=1 - [G5EA52_HUMAN]	Tissue	7 Kca tissues and 7 normal kidney tissues	LC-MS/MS	WB, Enzymatic activity	1.437
Zhao et al 2017	Kidney	ANXA5	Annexin A5 OS=Homo sapiens GN=ANXA5 PE=1 SV=2 - [ANXA5_HUMAN]	Tissue	7 Kca tissues and 7 normal kidney tissues	LC-MS/MS	WB, Enzymatic activity	1.43051
Zhao et al 2017	Kidney	HLA-DRB1	HLA class II histocompatibility antigen, DRB1-4 beta chain OS=Homo sapiens GN=HLA-DRB1 PE=1 SV=1 - [2B14_HUMAN]	Tissue	7 Kca tissues and 7 normal kidney tissues	LC-MS/MS	WB, Enzymatic activity	1.42146
Zhao et al 2017	Kidney	PPIB	Peptidyl-prolyl cis-trans isomerase B OS=Homo sapiens GN=PPIB PE=1 SV=2 - [PPIB_HUMAN]	Tissue	7 Kca tissues and 7 normal kidney tissues	LC-MS/MS	WB, Enzymatic activity	1.4177
Zhao et al 2017	Kidney	CCT2	T-complex protein 1 subunit beta OS=Homo sapiens GN=CCT2 PE=1 SV=4 - [TCPB_HUMAN]	Tissue	7 Kca tissues and 7 normal kidney tissues	LC-MS/MS	WB, Enzymatic activity	1.4026
Zhao et al 2017	Kidney	CTSD	Cathepsin D OS=Homo sapiens GN=CTSD PE=1 SV=1 - [CATD_HUMAN]	Tissue	7 Kca tissues and 7 normal kidney tissues	LC-MS/MS	WB, Enzymatic activity	1.40024
Zhao et al 2017	Kidney	SOD2	Superoxide dismutase OS=Homo sapiens GN=SOD2 PE=2 SV=1 - [P04179_HUMAN]	Tissue	7 Kca tissues and 7 normal kidney tissues	LC-MS/MS	WB, Enzymatic activity	1.39736
Zhao et al 2017	Kidney	TPM1	Isoform 3 of Tropomyosin alpha-1 chain OS=Homo sapiens GN=TPM1 - [TPM1_HUMAN]	Tissue	7 Kca tissues and 7 normal kidney tissues	LC-MS/MS	WB, Enzymatic activity	1.39441
Zhao et al 2017	Kidney	IGHG2	Ig gamma-2 chain C region OS=Homo sapiens GN=IGHG2 PE=1 SV=2 - [IGHG2_HUMAN]	Tissue	7 Kca tissues and 7 normal kidney tissues	LC-MS/MS	WB, Enzymatic activity	1.39432
Zhao et al 2017	Kidney	PGRMC1	Membrane-associated progesterone receptor component 1 OS=Homo sapiens GN=PGRMC1 PE=1 SV=3 - [PGRC1_HUMAN]	Tissue	7 Kca tissues and 7 normal kidney tissues	LC-MS/MS	WB, Enzymatic activity	1.38546
Zhao et al 2017	Kidney	TPI1	Isoform 2 of Triosephosphate isomerase OS=Homo sapiens GN=TPI1 - [TPIS_HUMAN]	Tissue	7 Kca tissues and 7 normal kidney tissues	LC-MS/MS	WB, Enzymatic activity	1.37404
Zhao et al 2017	Kidney	LAMC1	Laminin subunit gamma-1 OS=Homo sapiens GN=LAMC1 PE=1 SV=3 - [LAMC1_HUMAN]	Tissue	7 Kca tissues and 7 normal kidney tissues	LC-MS/MS	WB, Enzymatic activity	1.37004
Zhao et al 2017	Kidney	SPTAN1	Isoform 3 of Spectrin alpha chain, non-erythrocytic 1 OS=Homo sapiens GN=SPTAN1 - [SPTN1_HUMAN]	Tissue	7 Kca tissues and 7 normal kidney tissues	LC-MS/MS	WB, Enzymatic activity	-1.35163
Zhao et al 2017	Kidney	PRDX5	Isoform Cytoplasmic+peroxisomal of Peroxiredoxin-5, mitochondrial OS=Homo sapiens GN=PRDX5 - [PRDX5_HUMAN]	Tissue	7 Kca tissues and 7 normal kidney tissues	LC-MS/MS	WB, Enzymatic activity	-1.35358
Zhao et al 2017	Kidney	AK3	GTP:AMP phosphotransferase AK3, mitochondrial OS=Homo sapiens GN=AK3 PE=1 SV=4 - [KAD3_HUMAN]	Tissue	7 Kca tissues and 7 normal kidney tissues	LC-MS/MS	WB, Enzymatic activity	-1.35781
Zhao et al 2017	Kidney	TUFM	Elongation factor Tu, mitochondrial OS=Homo sapiens GN=TUFM PE=1 SV=2 - [EFTU_HUMAN]	Tissue	7 Kca tissues and 7 normal kidney tissues	LC-MS/MS	WB, Enzymatic activity	-1.38914
Zhao et al 2017	Kidney	LAMA5	Laminin subunit alpha-5 OS=Homo sapiens GN=LAMA5 PE=1 SV=8 - [LAMA5_HUMAN]	Tissue	7 Kca tissues and 7 normal kidney tissues	LC-MS/MS	WB, Enzymatic activity	-1.38955
Zhao et al 2017	Kidney	HADHA	Trifunctional enzyme subunit alpha, mitochondrial OS=Homo sapiens GN=HADHA PE=1 SV=2 - [ECHA_HUMAN]	Tissue	7 Kca tissues and 7 normal kidney tissues	LC-MS/MS	WB, Enzymatic activity	-1.39559
Zhao et al 2017	Kidney	LAP3	Isoform 2 of Cytosol aminopeptidase OS=Homo sapiens GN=LAP3 - [AMPL_HUMAN]	Tissue	7 Kca tissues and 7 normal kidney tissues	LC-MS/MS	WB, Enzymatic activity	-1.41206
Zhao et al 2017	Kidney	GGT1	Gamma-glutamyltranspeptidase 1 OS=Homo sapiens GN=GGT1 PE=1 SV=2 - [GGT1_HUMAN]	Tissue	7 Kca tissues and 7 normal kidney tissues	LC-MS/MS	WB, Enzymatic activity	-1.41242
Zhao et al 2017	Kidney	PRDX2	Peroxiredoxin-2 OS=Homo sapiens GN=PRDX2 PE=1 SV=5 - [PRDX2_HUMAN]	Tissue	7 Kca tissues and 7 normal kidney tissues	LC-MS/MS	WB, Enzymatic activity	-1.42833
Zhao et al 2017	Kidney	DLST	Dihydrolipoyllysine-residue succinyltransferase component of 2-oxoglutarate dehydrogenase complex, mitochondrial OS=Homo sapiens GN=DLST PE=1 SV=4 - [ODO2_HUMAN]	Tissue	7 Kca tissues and 7 normal kidney tissues	LC-MS/MS	WB, Enzymatic activity	-1.42968
Zhao et al 2017	Kidney	PDHA1	Isoform 3 of Pyruvate dehydrogenase E1 component subunit alpha, somatic form, mitochondrial OS=Homo sapiens GN=PDHA1 - [ODPA_HUMAN]	Tissue	7 Kca tissues and 7 normal kidney tissues	LC-MS/MS	WB, Enzymatic activity	-1.43831
Zhao et al 2017	Kidney	CS	Citrate synthase OS=Homo sapiens GN=CS PE=2 SV=1 - [B4DJV2_HUMAN]	Tissue	7 Kca tissues and 7 normal kidney tissues	LC-MS/MS	WB, Enzymatic activity	-1.43831
Zhao et al 2017	Kidney	ATP5F1B	ATP synthase subunit beta, mitochondrial OS=Homo sapiens GN=ATP5B PE=1 SV=3 - [ATPB_HUMAN]	Tissue	7 Kca tissues and 7 normal kidney tissues	LC-MS/MS	WB, Enzymatic activity	-1.43988
Zhao et al 2017	Kidney	NES	Nestin OS=Homo sapiens GN=NES PE=1 SV=2 - [NEST_HUMAN]	Tissue	7 Kca tissues and 7 normal kidney tissues	LC-MS/MS	WB, Enzymatic activity	-1.45245
Zhao et al 2017	Kidney	EHD1	EH domain-containing protein 1 OS=Homo sapiens GN=EHD1 PE=1 SV=2 - [EHD1_HUMAN]	Tissue	7 Kca tissues and 7 normal kidney tissues	LC-MS/MS	WB, Enzymatic activity	-1.4706
Zhao et al 2017	Kidney	PRDX3	Thioredoxin-dependent peroxide reductase, mitochondrial OS=Homo sapiens GN=PRDX3 PE=2 SV=1 - [E9PH29_HUMAN]	Tissue	7 Kca tissues and 7 normal kidney tissues	LC-MS/MS	WB, Enzymatic activity	-1.47477
Zhao et al 2017	Kidney	HSD17B10	3-hydroxyacyl-CoA dehydrogenase type-2 OS=Homo sapiens GN=HSD17B10 PE=1 SV=3 - [HCD2_HUMAN]	Tissue	7 Kca tissues and 7 normal kidney tissues	LC-MS/MS	WB, Enzymatic activity	-1.48311
Zhao et al 2017	Kidney	COX4I1	Cytochrome c oxidase subunit 4 isoform 1, mitochondrial OS=Homo sapiens GN=COX4I1 PE=1 SV=1 - [COX41_HUMAN]	Tissue	7 Kca tissues and 7 normal kidney tissues	LC-MS/MS	WB, Enzymatic activity	-1.49124
Zhao et al 2017	Kidney	PHB2	Prohibitin-2 OS=Homo sapiens GN=PHB2 PE=2 SV=1 - [F5GY37_HUMAN]	Tissue	7 Kca tissues and 7 normal kidney tissues	LC-MS/MS	WB, Enzymatic activity	-1.50557
Zhao et al 2017	Kidney	KRT10	Keratin, type I cytoskeletal 10 OS=Homo sapiens GN=KRT10 PE=1 SV=6 - [K1C10_HUMAN]	Tissue	7 Kca tissues and 7 normal kidney tissues	LC-MS/MS	WB, Enzymatic activity	-1.513
Zhao et al 2017	Kidney	MDH2	Malate dehydrogenase, mitochondrial OS=Homo sapiens GN=MDH2 PE=1 SV=3 - [MDHM_HUMAN]	Tissue	7 Kca tissues and 7 normal kidney tissues	LC-MS/MS	WB, Enzymatic activity	-1.5248
Zhao et al 2017	Kidney	ACE	Angiotensin-converting enzyme OS=Homo sapiens GN=ACE PE=1 SV=1 - [ACE_HUMAN]	Tissue	7 Kca tissues and 7 normal kidney tissues	LC-MS/MS	WB, Enzymatic activity	-1.55288
Zhao et al 2017	Kidney	HBD	Hemoglobin subunit delta OS=Homo sapiens GN=HBD PE=1 SV=2 - [HBD_HUMAN]	Tissue	7 Kca tissues and 7 normal kidney tissues	LC-MS/MS	WB, Enzymatic activity	-1.55542
Zhao et al 2017	Kidney	ACO2	Aconitate hydratase, mitochondrial OS=Homo sapiens GN=ACO2 PE=1 SV=2 - [ACON_HUMAN]	Tissue	7 Kca tissues and 7 normal kidney tissues	LC-MS/MS	WB, Enzymatic activity	-1.57114
Zhao et al 2017	Kidney	TJP1	Isoform Short of Tight junction protein ZO-1 OS=Homo sapiens GN=TJP1 - [ZO1_HUMAN]	Tissue	7 Kca tissues and 7 normal kidney tissues	LC-MS/MS	WB, Enzymatic activity	-1.5872
Zhao et al 2017	Kidney	ACAT1	Acetyl-CoA acetyltransferase, mitochondrial OS=Homo sapiens GN=ACAT1 PE=1 SV=1 - [THIL_HUMAN]	Tissue	7 Kca tissues and 7 normal kidney tissues	LC-MS/MS	WB, Enzymatic activity	-1.58856
Zhao et al 2017	Kidney	PCYOX1	Prenylcysteine oxidase 1 OS=Homo sapiens GN=PCYOX1 PE=1 SV=3 - [PCYOX_HUMAN]	Tissue	7 Kca tissues and 7 normal kidney tissues	LC-MS/MS	WB, Enzymatic activity	-1.59726
Zhao et al 2017	Kidney	CBR1	Carbonyl reductase [NADPH] 1 OS=Homo sapiens GN=CBR1 PE=1 SV=3 - [CBR1_HUMAN]	Tissue	7 Kca tissues and 7 normal kidney tissues	LC-MS/MS	WB, Enzymatic activity	-1.6001
Zhao et al 2017	Kidney	LONP1	Lon protease homolog, mitochondrial OS=Homo sapiens GN=LONP1 PE=3 SV=1 - [K7EJE8_HUMAN]	Tissue	7 Kca tissues and 7 normal kidney tissues	LC-MS/MS	WB, Enzymatic activity	-1.63103
Zhao et al 2017	Kidney	ATP5H	ATP synthase subunit d, mitochondrial OS=Homo sapiens GN=ATP5H PE=1 SV=3 - [ATP5H_HUMAN]	Tissue	7 Kca tissues and 7 normal kidney tissues	LC-MS/MS	WB, Enzymatic activity	-1.6373
Zhao et al 2017	Kidney	HIBADH	3-hydroxyisobutyrate dehydrogenase, mitochondrial OS=Homo sapiens GN=HIBADH PE=1 SV=2 - [3HIDH_HUMAN]	Tissue	7 Kca tissues and 7 normal kidney tissues	LC-MS/MS	WB, Enzymatic activity	-1.6427
Zhao et al 2017	Kidney	ALDH2	Aldehyde dehydrogenase, mitochondrial OS=Homo sapiens GN=ALDH2 PE=1 SV=2 - [ALDH2_HUMAN]	Tissue	7 Kca tissues and 7 normal kidney tissues	LC-MS/MS	WB, Enzymatic activity	-1.64659
Zhao et al 2017	Kidney	BCKDHA	2-oxoisovalerate dehydrogenase subunit alpha, mitochondrial OS=Homo sapiens GN=BCKDHA PE=1 SV=2 - [ODBA_HUMAN]	Tissue	7 Kca tissues and 7 normal kidney tissues	LC-MS/MS	WB, Enzymatic activity	-1.65235
Zhao et al 2017	Kidney	AK4	GTP:AMP phosphotransferase AK4, mitochondrial OS=Homo sapiens GN=AK4 PE=1 SV=1 - [KAD4_HUMAN]	Tissue	7 Kca tissues and 7 normal kidney tissues	LC-MS/MS	WB, Enzymatic activity	-1.65411
Zhao et al 2017	Kidney	TRAP1	Heat shock protein 75 kDa, mitochondrial OS=Homo sapiens GN=TRAP1 PE=2 SV=1 - [F5H897_HUMAN]	Tissue	7 Kca tissues and 7 normal kidney tissues	LC-MS/MS	WB, Enzymatic activity	-1.66482
Zhao et al 2017	Kidney	ATP5F1	ATP synthase subunit b, mitochondrial OS=Homo sapiens GN=ATP5F1 PE=2 SV=1 - [Q5QNZ2_HUMAN]	Tissue	7 Kca tissues and 7 normal kidney tissues	LC-MS/MS	WB, Enzymatic activity	-1.671
Zhao et al 2017	Kidney	LDHB	L-lactate dehydrogenase B chain OS=Homo sapiens GN=LDHB PE=1 SV=2 - [LDHB_HUMAN]	Tissue	7 Kca tissues and 7 normal kidney tissues	LC-MS/MS	WB, Enzymatic activity	-1.6996
Zhao et al 2017	Kidney	UQCRC1	Cytochrome b-c1 complex subunit 1, mitochondrial OS=Homo sapiens GN=UQCRC1 PE=1 SV=3 - [QCR1_HUMAN]	Tissue	7 Kca tissues and 7 normal kidney tissues	LC-MS/MS	WB, Enzymatic activity	-1.72136
Zhao et al 2017	Kidney	HBB	Hemoglobin subunit beta OS=Homo sapiens GN=HBB PE=1 SV=2 - [HBB_HUMAN]	Tissue	7 Kca tissues and 7 normal kidney tissues	LC-MS/MS	WB, Enzymatic activity	-1.72176
Zhao et al 2017	Kidney	CYB5R1	NADH-cytochrome b5 reductase 1 OS=Homo sapiens GN=CYB5R1 PE=1 SV=1 - [NB5R1_HUMAN]	Tissue	7 Kca tissues and 7 normal kidney tissues	LC-MS/MS	WB, Enzymatic activity	-1.72312
Zhao et al 2017	Kidney	FH	Isoform Cytoplasmic of Fumarate hydratase, mitochondrial OS=Homo sapiens GN=FH - [FUMH_HUMAN]	Tissue	7 Kca tissues and 7 normal kidney tissues	LC-MS/MS	WB, Enzymatic activity	-1.73517
Zhao et al 2017	Kidney	HSPD1	60 kDa heat shock protein, mitochondrial OS=Homo sapiens GN=HSPD1 PE=1 SV=2 - [CH60_HUMAN]	Tissue	7 Kca tissues and 7 normal kidney tissues	LC-MS/MS	WB, Enzymatic activity	-1.74193
Zhao et al 2017	Kidney	GOT1	Aspartate aminotransferase, cytoplasmic OS=Homo sapiens GN=GOT1 PE=1 SV=3 - [AATC_HUMAN]	Tissue	7 Kca tissues and 7 normal kidney tissues	LC-MS/MS	WB, Enzymatic activity	-1.74565
Zhao et al 2017	Kidney	AIFM1	Isoform 3 of Apoptosis-inducing factor 1, mitochondrial OS=Homo sapiens GN=AIFM1 - [AIFM1_HUMAN]	Tissue	7 Kca tissues and 7 normal kidney tissues	LC-MS/MS	WB, Enzymatic activity	-1.76022
Zhao et al 2017	Kidney	NDUFV2	NADH dehydrogenase [ubiquinone] flavoprotein 2, mitochondrial OS=Homo sapiens GN=NDUFV2 PE=1 SV=2 - [NDUV2_HUMAN]	Tissue	7 Kca tissues and 7 normal kidney tissues	LC-MS/MS	WB, Enzymatic activity	-1.76742
Zhao et al 2017	Kidney	UGT1A9	UDP-glucuronosyltransferase 1-9 OS=Homo sapiens GN=UGT1A9 PE=1 SV=1 - [UD19_HUMAN]	Tissue	7 Kca tissues and 7 normal kidney tissues	LC-MS/MS	WB, Enzymatic activity	-1.76743
Zhao et al 2017	Kidney	SDHB	Succinate dehydrogenase [ubiquinone] iron-sulfur subunit, mitochondrial OS=Homo sapiens GN=SDHB PE=1 SV=3 - [DHSB_HUMAN]	Tissue	7 Kca tissues and 7 normal kidney tissues	LC-MS/MS	WB, Enzymatic activity	-1.78003
Zhao et al 2017	Kidney	KRT2	Keratin, type II cytoskeletal 2 epidermal OS=Homo sapiens GN=KRT2 PE=1 SV=2 - [K22E_HUMAN]	Tissue	7 Kca tissues and 7 normal kidney tissues	LC-MS/MS	WB, Enzymatic activity	-1.79815
Zhao et al 2017	Kidney	PEBP1	Phosphatidylethanolamine-binding protein 1 OS=Homo sapiens GN=PEBP1 PE=1 SV=3 - [PEBP1_HUMAN]	Tissue	7 Kca tissues and 7 normal kidney tissues	LC-MS/MS	WB, Enzymatic activity	-1.7987
Zhao et al 2017	Kidney	PDHB	Isoform 2 of Pyruvate dehydrogenase E1 component subunit beta, mitochondrial OS=Homo sapiens GN=PDHB - [ODPB_HUMAN]	Tissue	7 Kca tissues and 7 normal kidney tissues	LC-MS/MS	WB, Enzymatic activity	-1.81462
Zhao et al 2017	Kidney	ETFA	Electron transfer flavoprotein subunit alpha, mitochondrial (Fragment) OS=Homo sapiens GN=ETFA PE=4 SV=1 - [H0YL12_HUMAN]	Tissue	7 Kca tissues and 7 normal kidney tissues	LC-MS/MS	WB, Enzymatic activity	-1.81811
Zhao et al 2017	Kidney	DECR1	2,4-dienoyl-CoA reductase, mitochondrial OS=Homo sapiens GN=DECR1 PE=2 SV=1 - [B7Z6B8_HUMAN]	Tissue	7 Kca tissues and 7 normal kidney tissues	LC-MS/MS	WB, Enzymatic activity	-1.82177
Zhao et al 2017	Kidney	ATP1A1	Sodium/potassium-transporting ATPase subunit alpha-1 OS=Homo sapiens GN=ATP1A1 PE=1 SV=1 - [AT1A1_HUMAN]	Tissue	7 Kca tissues and 7 normal kidney tissues	LC-MS/MS	WB, Enzymatic activity	-1.83786
Zhao et al 2017	Kidney	EMILIN1	EMILIN-1 OS=Homo sapiens GN=EMILIN1 PE=1 SV=2 - [EMIL1_HUMAN]	Tissue	7 Kca tissues and 7 normal kidney tissues	LC-MS/MS	WB, Enzymatic activity	-1.84321
Zhao et al 2017	Kidney	DAB2	Isoform 2 of Disabled homolog 2 OS=Homo sapiens GN=DAB2 - [DAB2_HUMAN]	Tissue	7 Kca tissues and 7 normal kidney tissues	LC-MS/MS	WB, Enzymatic activity	-1.84432
Zhao et al 2017	Kidney	CHCHD3	Coiled-coil-helix-coiled-coil-helix domain-containing protein 3, mitochondrial OS=Homo sapiens GN=CHCHD3 PE=1 SV=1 - [CHCH3_HUMAN]	Tissue	7 Kca tissues and 7 normal kidney tissues	LC-MS/MS	WB, Enzymatic activity	-1.8453
Zhao et al 2017	Kidney	UQCRC2	Cytochrome b-c1 complex subunit 2, mitochondrial OS=Homo sapiens GN=UQCRC2 PE=1 SV=3 - [QCR2_HUMAN]	Tissue	7 Kca tissues and 7 normal kidney tissues	LC-MS/MS	WB, Enzymatic activity	-1.85108
Zhao et al 2017	Kidney	CLTC	Isoform 2 of Clathrin heavy chain 1 OS=Homo sapiens GN=CLTC - [CLH1_HUMAN]	Tissue	7 Kca tissues and 7 normal kidney tissues	LC-MS/MS	WB, Enzymatic activity	-1.90706
Zhao et al 2017	Kidney	AK2	Isoform 5 of Adenylate kinase 2, mitochondrial OS=Homo sapiens GN=AK2 - [KAD2_HUMAN]	Tissue	7 Kca tissues and 7 normal kidney tissues	LC-MS/MS	WB, Enzymatic activity	-1.91902
Zhao et al 2017	Kidney	SLC9A3R1	Na(+)/H(+) exchange regulatory cofactor NHE-RF1 OS=Homo sapiens GN=SLC9A3R1 PE=1 SV=4 - [NHRF1_HUMAN]	Tissue	7 Kca tissues and 7 normal kidney tissues	LC-MS/MS	WB, Enzymatic activity	-1.94362
Zhao et al 2017	Kidney	GLUD1	Glutamate dehydrogenase 1, mitochondrial OS=Homo sapiens GN=GLUD1 PE=1 SV=2 - [DHE3_HUMAN]	Tissue	7 Kca tissues and 7 normal kidney tissues	LC-MS/MS	WB, Enzymatic activity	-1.95021
Zhao et al 2017	Kidney	CPT2	Carnitine O-palmitoyltransferase 2, mitochondrial OS=Homo sapiens GN=CPT2 PE=1 SV=2 - [CPT2_HUMAN]	Tissue	7 Kca tissues and 7 normal kidney tissues	LC-MS/MS	WB, Enzymatic activity	-1.96247
Zhao et al 2017	Kidney	GRHPR	Glyoxylate reductase/hydroxypyruvate reductase OS=Homo sapiens GN=GRHPR PE=1 SV=1 - [GRHPR_HUMAN]	Tissue	7 Kca tissues and 7 normal kidney tissues	LC-MS/MS	WB, Enzymatic activity	-1.96645
Zhao et al 2017	Kidney	CRYZ	Quinone oxidoreductase OS=Homo sapiens GN=CRYZ PE=1 SV=1 - [QOR_HUMAN]	Tissue	7 Kca tissues and 7 normal kidney tissues	LC-MS/MS	WB, Enzymatic activity	-1.97474
Zhao et al 2017	Kidney	AKR1A1	Alcohol dehydrogenase [NADP(+)] OS=Homo sapiens GN=AKR1A1 PE=1 SV=3 - [AK1A1_HUMAN]	Tissue	7 Kca tissues and 7 normal kidney tissues	LC-MS/MS	WB, Enzymatic activity	-1.981
Zhao et al 2017	Kidney	ECH1	Delta(3,5)-Delta(2,4)-dienoyl-CoA isomerase, mitochondrial OS=Homo sapiens GN=ECH1 PE=1 SV=2 - [ECH1_HUMAN]	Tissue	7 Kca tissues and 7 normal kidney tissues	LC-MS/MS	WB, Enzymatic activity	-2.03506
Zhao et al 2017	Kidney	LRPPRC	Leucine-rich PPR motif-containing protein, mitochondrial OS=Homo sapiens GN=LRPPRC PE=1 SV=3 - [LPPRC_HUMAN]	Tissue	7 Kca tissues and 7 normal kidney tissues	LC-MS/MS	WB, Enzymatic activity	-2.05129
Zhao et al 2017	Kidney	CDH16	Cadherin-16 OS=Homo sapiens GN=CDH16 PE=1 SV=1 - [CAD16_HUMAN]	Tissue	7 Kca tissues and 7 normal kidney tissues	LC-MS/MS	WB, Enzymatic activity	-2.06806
Zhao et al 2017	Kidney	SERPINB6	Serpin B6 OS=Homo sapiens GN=SERPINB6 PE=1 SV=3 - [SPB6_HUMAN]	Tissue	7 Kca tissues and 7 normal kidney tissues	LC-MS/MS	WB, Enzymatic activity	-2.07709
Zhao et al 2017	Kidney	HIBCH	3-hydroxyisobutyryl-CoA hydrolase, mitochondrial OS=Homo sapiens GN=HIBCH PE=1 SV=2 - [HIBCH_HUMAN]	Tissue	7 Kca tissues and 7 normal kidney tissues	LC-MS/MS	WB, Enzymatic activity	-2.08161
Zhao et al 2017	Kidney	GPX3	Glutathione peroxidase 3 OS=Homo sapiens GN=GPX3 PE=1 SV=2 - [GPX3_HUMAN]	Tissue	7 Kca tissues and 7 normal kidney tissues	LC-MS/MS	WB, Enzymatic activity	-2.09206
Zhao et al 2017	Kidney	IDH1	Isocitrate dehydrogenase [NADP] cytoplasmic OS=Homo sapiens GN=IDH1 PE=1 SV=2 - [IDHC_HUMAN]	Tissue	7 Kca tissues and 7 normal kidney tissues	LC-MS/MS	WB, Enzymatic activity	-2.13832
Zhao et al 2017	Kidney	PNP	Purine nucleoside phosphorylase OS=Homo sapiens GN=PNP PE=1 SV=2 - [PNPH_HUMAN]	Tissue	7 Kca tissues and 7 normal kidney tissues	LC-MS/MS	WB, Enzymatic activity	-2.15113
Zhao et al 2017	Kidney	KRT77	Keratin, type II cytoskeletal 1b OS=Homo sapiens GN=KRT77 PE=2 SV=3 - [K2C1B_HUMAN]	Tissue	7 Kca tissues and 7 normal kidney tissues	LC-MS/MS	WB, Enzymatic activity	-2.1632
Zhao et al 2017	Kidney	ACADSB	Short/branched chain specific acyl-CoA dehydrogenase, mitochondrial OS=Homo sapiens GN=ACADSB PE=1 SV=1 - [ACDSB_HUMAN]	Tissue	7 Kca tissues and 7 normal kidney tissues	LC-MS/MS	WB, Enzymatic activity	-2.16933
Zhao et al 2017	Kidney	ANPEP	Aminopeptidase N OS=Homo sapiens GN=ANPEP PE=1 SV=4 - [AMPN_HUMAN]	Tissue	7 Kca tissues and 7 normal kidney tissues	LC-MS/MS	WB, Enzymatic activity	-2.17546
Zhao et al 2017	Kidney	CAT	Catalase OS=Homo sapiens GN=CAT PE=1 SV=3 - [CATA_HUMAN]	Tissue	7 Kca tissues and 7 normal kidney tissues	LC-MS/MS	WB, Enzymatic activity	-2.17987
Zhao et al 2017	Kidney	ALDH7A1	Isoform 2 of Alpha-aminoadipic semialdehyde dehydrogenase OS=Homo sapiens GN=ALDH7A1 - [AL7A1_HUMAN]	Tissue	7 Kca tissues and 7 normal kidney tissues	LC-MS/MS	WB, Enzymatic activity	-2.20934
Zhao et al 2017	Kidney	SUCLG2	Succinyl-CoA ligase [GDP-forming] subunit beta, mitochondrial OS=Homo sapiens GN=SUCLG2 PE=1 SV=2 - [SUCB2_HUMAN]	Tissue	7 Kca tissues and 7 normal kidney tissues	LC-MS/MS	WB, Enzymatic activity	-2.22447
Zhao et al 2017	Kidney	GGH	Gamma-glutamyl hydrolase OS=Homo sapiens GN=GGH PE=1 SV=2 - [GGH_HUMAN]	Tissue	7 Kca tissues and 7 normal kidney tissues	LC-MS/MS	WB, Enzymatic activity	-2.25277
Zhao et al 2017	Kidney	NDUFA9	NADH dehydrogenase [ubiquinone] 1 alpha subcomplex subunit 9, mitochondrial OS=Homo sapiens GN=NDUFA9 PE=1 SV=2 - [NDUA9_HUMAN]	Tissue	7 Kca tissues and 7 normal kidney tissues	LC-MS/MS	WB, Enzymatic activity	-2.26188
Zhao et al 2017	Kidney	HADH	Hydroxyacyl-coenzyme A dehydrogenase, mitochondrial OS=Homo sapiens GN=HADH PE=1 SV=3 - [HCDH_HUMAN]	Tissue	7 Kca tissues and 7 normal kidney tissues	LC-MS/MS	WB, Enzymatic activity	-2.29046
Zhao et al 2017	Kidney	LETM1	LETM1 and EF-hand domain-containing protein 1, mitochondrial OS=Homo sapiens GN=LETM1 PE=1 SV=1 - [LETM1_HUMAN]	Tissue	7 Kca tissues and 7 normal kidney tissues	LC-MS/MS	WB, Enzymatic activity	-2.29122
Zhao et al 2017	Kidney	ALDH1B1	Aldehyde dehydrogenase X, mitochondrial OS=Homo sapiens GN=ALDH1B1 PE=1 SV=3 - [AL1B1_HUMAN]	Tissue	7 Kca tissues and 7 normal kidney tissues	LC-MS/MS	WB, Enzymatic activity	-2.35353
Zhao et al 2017	Kidney	ECHS1	Enoyl-CoA hydratase, mitochondrial OS=Homo sapiens GN=ECHS1 PE=1 SV=4 - [ECHM_HUMAN]	Tissue	7 Kca tissues and 7 normal kidney tissues	LC-MS/MS	WB, Enzymatic activity	-2.35802
Zhao et al 2017	Kidney	CA2	Carbonic anhydrase 2 OS=Homo sapiens GN=CA2 PE=1 SV=2 - [CAH2_HUMAN]	Tissue	7 Kca tissues and 7 normal kidney tissues	LC-MS/MS	WB, Enzymatic activity	-2.40988
Zhao et al 2017	Kidney	ACY1	Aminoacylase-1 OS=Homo sapiens GN=ACY1 PE=1 SV=1 - [ACY1_HUMAN]	Tissue	7 Kca tissues and 7 normal kidney tissues	LC-MS/MS	WB, Enzymatic activity	-2.45039
Zhao et al 2017	Kidney	ATP6V1E1	V-type proton ATPase subunit E 1 OS=Homo sapiens GN=ATP6V1E1 PE=1 SV=1 - [VATE1_HUMAN]	Tissue	7 Kca tissues and 7 normal kidney tissues	LC-MS/MS	WB, Enzymatic activity	-2.58728
Zhao et al 2017	Kidney	ETFB	Electron transfer flavoprotein subunit beta OS=Homo sapiens GN=ETFB PE=1 SV=3 - [ETFB_HUMAN]	Tissue	7 Kca tissues and 7 normal kidney tissues	LC-MS/MS	WB, Enzymatic activity	-2.60148
Zhao et al 2017	Kidney	OGDH	2-oxoglutarate dehydrogenase, mitochondrial OS=Homo sapiens GN=OGDH PE=1 SV=3 - [ODO1_HUMAN]	Tissue	7 Kca tissues and 7 normal kidney tissues	LC-MS/MS	WB, Enzymatic activity	-2.61839
Zhao et al 2017	Kidney	BHMT	Betaine--homocysteine S-methyltransferase 1 OS=Homo sapiens GN=BHMT PE=1 SV=2 - [BHMT1_HUMAN]	Tissue	7 Kca tissues and 7 normal kidney tissues	LC-MS/MS	WB, Enzymatic activity	-2.6254
Zhao et al 2017	Kidney	ALDH6A1	Methylmalonate-semialdehyde dehydrogenase [acylating], mitochondrial OS=Homo sapiens GN=ALDH6A1 PE=3 SV=1 - [J3KNU8_HUMAN]	Tissue	7 Kca tissues and 7 normal kidney tissues	LC-MS/MS	WB, Enzymatic activity	-2.6885
Zhao et al 2017	Kidney	DPEP1	Dipeptidase 1 OS=Homo sapiens GN=DPEP1 PE=1 SV=3 - [DPEP1_HUMAN]	Tissue	7 Kca tissues and 7 normal kidney tissues	LC-MS/MS	WB, Enzymatic activity	-2.77234
Zhao et al 2017	Kidney	LRP2	Low-density lipoprotein receptor-related protein 2 OS=Homo sapiens GN=LRP2 PE=1 SV=3 - [LRP2_HUMAN]	Tissue	7 Kca tissues and 7 normal kidney tissues	LC-MS/MS	WB, Enzymatic activity	-2.77519
Zhao et al 2017	Kidney	SLC3A2	Isoform 2 of 4F2 cell-surface antigen heavy chain OS=Homo sapiens GN=SLC3A2 - [4F2_HUMAN]	Tissue	7 Kca tissues and 7 normal kidney tissues	LC-MS/MS	WB, Enzymatic activity	-2.87745
Zhao et al 2017	Kidney	ABAT	4-aminobutyrate aminotransferase, mitochondrial OS=Homo sapiens GN=ABAT PE=1 SV=3 - [GABT_HUMAN]	Tissue	7 Kca tissues and 7 normal kidney tissues	LC-MS/MS	WB, Enzymatic activity	-2.93397
Zhao et al 2017	Kidney	PDZK1	Na(+)/H(+) exchange regulatory cofactor NHE-RF3 OS=Homo sapiens GN=PDZK1 PE=1 SV=2 - [NHRF3_HUMAN]	Tissue	7 Kca tissues and 7 normal kidney tissues	LC-MS/MS	WB, Enzymatic activity	-2.98156
Zhao et al 2017	Kidney	Phosphoenolpyruvate carboxykinase [GTP], mitochondrial OS=Homo sapiens GN=	Phosphoenolpyruvate carboxykinase [GTP], mitochondrial OS=Homo sapiens GN=PCK2 PE=1 SV=3 - [PCKGM_HUMAN]	Tissue	7 Kca tissues and 7 normal kidney tissues	LC-MS/MS	WB, Enzymatic activity	-3.13053
Zhao et al 2017	Kidney	UGT2B7	UDP-glucuronosyltransferase 2B7 OS=Homo sapiens GN=UGT2B7 PE=1 SV=1 - [UD2B7_HUMAN]	Tissue	7 Kca tissues and 7 normal kidney tissues	LC-MS/MS	WB, Enzymatic activity	-3.16219
Zhao et al 2017	Kidney	DMGDH PE=1 SV=2 - [M2GD_HUMAN]	Dimethylglycine dehydrogenase, mitochondrial OS=Homo sapiens GN=DMGDH PE=1 SV=2 - [M2GD_HUMAN]	Tissue	7 Kca tissues and 7 normal kidney tissues	LC-MS/MS	WB, Enzymatic activity	-3.31302
Zhao et al 2017	Kidney	ALDOB	Fructose-bisphosphate aldolase B OS=Homo sapiens GN=ALDOB PE=1 SV=2 - [ALDOB_HUMAN]	Tissue	7 Kca tissues and 7 normal kidney tissues	LC-MS/MS	WB, Enzymatic activity	-3.37029
Zhao et al 2017	Kidney	DAK	Bifunctional ATP-dependent dihydroxyacetone kinase/FAD-AMP lyase (cyclizing) OS=Homo sapiens GN=DAK PE=1 SV=2 - [DHAK_HUMAN]	Tissue	7 Kca tissues and 7 normal kidney tissues	LC-MS/MS	WB, Enzymatic activity	-3.58486
Zhao et al 2017	Kidney	ACSM2B	Acyl-coenzyme A synthetase ACSM2B, mitochondrial OS=Homo sapiens GN=ACSM2B PE=1 SV=2 - [ACS2B_HUMAN]	Tissue	7 Kca tissues and 7 normal kidney tissues	LC-MS/MS	WB, Enzymatic activity	-3.61967
Zhao et al 2017	Kidney	MME	Neprilysin OS=Homo sapiens GN=MME PE=1 SV=2 - [NEP_HUMAN]	Tissue	7 Kca tissues and 7 normal kidney tissues	LC-MS/MS	WB, Enzymatic activity	-3.69311
Zhao et al 2017	Kidney	ACSM2A	Acyl-coenzyme A synthetase ACSM2A, mitochondrial OS=Homo sapiens GN=ACSM2A PE=1 SV=2 - [ACS2A_HUMAN]	Tissue	7 Kca tissues and 7 normal kidney tissues	LC-MS/MS	WB, Enzymatic activity	-3.78401
Zhao et al 2017	Kidney	FBP1	Fructose-1,6-bisphosphatase 1 OS=Homo sapiens GN=FBP1 PE=1 SV=5 - [F16P1_HUMAN]	Tissue	7 Kca tissues and 7 normal kidney tissues	LC-MS/MS	WB, Enzymatic activity	-3.79824
Zhao et al 2017	Kidney	ALDH4A1	Delta-1-pyrroline-5-carboxylate dehydrogenase, mitochondrial OS=Homo sapiens GN=ALDH4A1 PE=1 SV=3 - [AL4A1_HUMAN]	Tissue	7 Kca tissues and 7 normal kidney tissues	LC-MS/MS	WB, Enzymatic activity	-3.82133
Zhao et al 2017	Kidney	ATP6V1A	V-type proton ATPase catalytic subunit A OS=Homo sapiens GN=ATP6V1A PE=2 SV=1 - [B7Z1R5_HUMAN]	Tissue	7 Kca tissues and 7 normal kidney tissues	LC-MS/MS	WB, Enzymatic activity	-4.75575
Frantzi et al 2019	Prostate	PPP1R3A	Protein phosphatase 1 regulatory subunit 3A	Urine	Pca (nSig = 98; nnon-Sig = 445)	Capillary electrophoresis/MS		0.80
Frantzi et al 2019	Prostate	COL17A1	Collagen alpha-1(XVII) chain	Urine	Pca (nSig = 98; nnon-Sig = 445)	Capillary electrophoresis/MS		0.71
Frantzi et al 2019	Prostate	COL9A2	Collagen alpha-2(IX) chain	Urine	Pca (nSig = 98; nnon-Sig = 445)	Capillary electrophoresis/MS		1.42
Frantzi et al 2019	Prostate	COL1A1	Collagen alpha-1(I) chain	Urine	Pca (nSig = 98; nnon-Sig = 445)	Capillary electrophoresis/MS		1.07
Frantzi et al 2019	Prostate	F5GYX3	Semaphorin-7A, SEMA7A	Urine	Pca (nSig = 98; nnon-Sig = 445)	Capillary electrophoresis/MS		1.48
Frantzi et al 2019	Prostate	X3CL1	Fractalkine	Urine	Pca (nSig = 98; nnon-Sig = 445)	Capillary electrophoresis/MS		1.21
Frantzi et al 2019	Prostate	COL1A1	Collagen alpha-1(I) chain	Urine	Pca (nSig = 98; nnon-Sig = 445)	Capillary electrophoresis/MS		1.29
Frantzi et al 2019	Prostate	COL16A1	Collagen alpha-1(XVI) chain	Urine	Pca (nSig = 98; nnon-Sig = 445)	Capillary electrophoresis/MS		1.44
Frantzi et al 2019	Prostate	COL11A1	Collagen alpha-1(XI) chain	Urine	Pca (nSig = 98; nnon-Sig = 445)	Capillary electrophoresis/MS		1.46
Frantzi et al 2019	Prostate	COL1A1	Collagen alpha-1(I) chain	Urine	Pca (nSig = 98; nnon-Sig = 445)	Capillary electrophoresis/MS		1.36
Frantzi et al 2019	Prostate	COL1A2	Collagen alpha-2(I) chain	Urine	Pca (nSig = 98; nnon-Sig = 445)	Capillary electrophoresis/MS		1.30
Frantzi et al 2019	Prostate	COL21A1	Collagen alpha-1(XXI) chain, COL21A1	Urine	Pca (nSig = 98; nnon-Sig = 445)	Capillary electrophoresis/MS		0.94
Frantzi et al 2019	Prostate	COL5A2	Collagen alpha-2(V) chain	Urine	Pca (nSig = 98; nnon-Sig = 445)	Capillary electrophoresis/MS		1.14
Frantzi et al 2019	Prostate	COL1A2	Collagen alpha-2(I) chain	Urine	Pca (nSig = 98; nnon-Sig = 445)	Capillary electrophoresis/MS		1.00
Frantzi et al 2019	Prostate	COL11A1	Collagen alpha-1(XI) chain	Urine	Pca (nSig = 98; nnon-Sig = 445)	Capillary electrophoresis/MS		1.39
Frantzi et al 2019	Prostate	COL1A1	Collagen alpha-1(I) chain	Urine	Pca (nSig = 98; nnon-Sig = 445)	Capillary electrophoresis/MS		1.30
Frantzi et al 2019	Prostate	CO1A2_HUMAN	Collagen alpha-2(I) chain (Alpha-2 type I collagen)	Urine	Pca (nSig = 98; nnon-Sig = 445)	Capillary electrophoresis/MS		1.16
Song et al 2017	Kidney	FABP1	Fatty acid-binding protein	Tissue	14 Kca tissues and 14 normal kidney tissues	a quadrupole-Orbitrap LC-MS platform		0.0290752	8.87e-05
Song et al 2017	Kidney	CALB1	Calbindin	Tissue	14 Kca tissues and 14 normal kidney tissues	a quadrupole-Orbitrap LC-MS platform		0.0330688	0.000162
Song et al 2017	Kidney	CDH16	Cadherin-16	Tissue	14 Kca tissues and 14 normal kidney tissues	a quadrupole-Orbitrap LC-MS platform		0.0430789	8.44e-05
Song et al 2017	Kidney	ABAT	4-aminobutyrate aminotransferase, mitochondrial	Tissue	14 Kca tissues and 14 normal kidney tissues	a quadrupole-Orbitrap LC-MS platform		0.0443442	0.000415
Song et al 2017	Kidney	SFXN2	Sideroflexin-2	Tissue	14 Kca tissues and 14 normal kidney tissues	a quadrupole-Orbitrap LC-MS platform		0.0452042	0.00098
Song et al 2017	Kidney	SLC5A12	Sodium-coupled monocarboxylate transporter 2	Tissue	14 Kca tissues and 14 normal kidney tissues	a quadrupole-Orbitrap LC-MS platform		0.0477999	0.001622
Song et al 2017	Kidney	PCK2	Phosphoenolpyruvate carboxykinase [GTP], mitochondrial	Tissue	14 Kca tissues and 14 normal kidney tissues	a quadrupole-Orbitrap LC-MS platform		0.052201	0.000818
Song et al 2017	Kidney	DPEP1	Dipeptidase 1	Tissue	14 Kca tissues and 14 normal kidney tissues	a quadrupole-Orbitrap LC-MS platform		0.055659	0.000328
Song et al 2017	Kidney	ALDOB	Fructose-bisphosphate aldolase B	Tissue	14 Kca tissues and 14 normal kidney tissues	a quadrupole-Orbitrap LC-MS platform		0.0575212	0.000292
Song et al 2017	Kidney	MME	Neprilysin	Tissue	14 Kca tissues and 14 normal kidney tissues	a quadrupole-Orbitrap LC-MS platform		0.0627303	0.001022
Song et al 2017	Kidney	ALDH6A1	Methylmalonate-semialdehyde dehydrogenase	Tissue	14 Kca tissues and 14 normal kidney tissues	a quadrupole-Orbitrap LC-MS platform		0.0657289	0.000441
Song et al 2017	Kidney	GATM	Glycine amidinotransferase	Tissue	14 Kca tissues and 14 normal kidney tissues	a quadrupole-Orbitrap LC-MS platform		0.0693321	0.000586
Song et al 2017	Kidney	PIPOX	Peroxisomal sarcosine oxidase	Tissue	14 Kca tissues and 14 normal kidney tissues	a quadrupole-Orbitrap LC-MS platform		0.0715975	0.000763
Song et al 2017	Kidney	BDH1	D-beta-hydroxybutyrate dehydrogenase	Tissue	14 Kca tissues and 14 normal kidney tissues	a quadrupole-Orbitrap LC-MS platform		0.0717084	0.000297
Song et al 2017	Kidney	ADH6	Alcohol dehydrogenase 6	Tissue	14 Kca tissues and 14 normal kidney tissues	a quadrupole-Orbitrap LC-MS platform		0.0724497	0.001145
Song et al 2017	Kidney	ACY1	Aminoacylase-1	Tissue	14 Kca tissues and 14 normal kidney tissues	a quadrupole-Orbitrap LC-MS platform		0.0740762	0.000698
Song et al 2017	Kidney	PTGDS	Prostaglandin-H2 D-isomerase	Tissue	14 Kca tissues and 14 normal kidney tissues	a quadrupole-Orbitrap LC-MS platform		0.0761733	0.0025
Song et al 2017	Kidney	ASS1	Argininosuccinate synthase	Tissue	14 Kca tissues and 14 normal kidney tissues	a quadrupole-Orbitrap LC-MS platform		0.0812734	8.14e-05
Song et al 2017	Kidney	FBP1	Fructose-1,6-bisphosphatase 1	Tissue	14 Kca tissues and 14 normal kidney tissues	a quadrupole-Orbitrap LC-MS platform		0.0871748	0.003673
Song et al 2017	Kidney	ALDH4A1	Delta-1-pyrroline-5-carboxylate dehydrogenase	Tissue	14 Kca tissues and 14 normal kidney tissues	a quadrupole-Orbitrap LC-MS platform		0.0904415	0.000611
Song et al 2017	Kidney	AGMAT	Agmatinase	Tissue	14 Kca tissues and 14 normal kidney tissues	a quadrupole-Orbitrap LC-MS platform		0.0947864	0.00032
Song et al 2017	Kidney	HPD	4-hydroxyphenylpyruvate dioxygenase	Tissue	14 Kca tissues and 14 normal kidney tissues	a quadrupole-Orbitrap LC-MS platform		0.096364	0.001195
Song et al 2017	Kidney	FTCD	Formimidoyltransferase-cyclodeaminase	Tissue	14 Kca tissues and 14 normal kidney tissues	a quadrupole-Orbitrap LC-MS platform		0.0964474	0.000496
Song et al 2017	Kidney	BPHL	Valacyclovir hydrolase	Tissue	14 Kca tissues and 14 normal kidney tissues	a quadrupole-Orbitrap LC-MS platform		0.0979924	0.005693
Song et al 2017	Kidney	PSAT1	Phosphoserine aminotransferase	Tissue	14 Kca tissues and 14 normal kidney tissues	a quadrupole-Orbitrap LC-MS platform		0.100354	0.006139
Song et al 2017	Kidney	NAT8	N-acetyltransferase 8	Tissue	14 Kca tissues and 14 normal kidney tissues	a quadrupole-Orbitrap LC-MS platform		0.100997	0.004049
Song et al 2017	Kidney	DCXR	L-xylulose reductase	Tissue	14 Kca tissues and 14 normal kidney tissues	a quadrupole-Orbitrap LC-MS platform		0.108024	0.00092
Song et al 2017	Kidney	GLYATL1	Glycine N-acyltransferase-like protein 1	Tissue	14 Kca tissues and 14 normal kidney tissues	a quadrupole-Orbitrap LC-MS platform		0.109239	0.000878
Song et al 2017	Kidney	SUCLG1	Succinate--CoA ligase [ADP/GDP-forming] subunit alpha	Tissue	14 Kca tissues and 14 normal kidney tissues	a quadrupole-Orbitrap LC-MS platform		0.112087	0.000267
Song et al 2017	Kidney	PC	Pyruvate carboxylase	Tissue	14 Kca tissues and 14 normal kidney tissues	a quadrupole-Orbitrap LC-MS platform		0.11389	0.002354
Song et al 2017	Kidney	ACSM2A	Acyl-coenzyme A synthetase ACSM2A	Tissue	14 Kca tissues and 14 normal kidney tissues	a quadrupole-Orbitrap LC-MS platform		0.115013	0.004716
Song et al 2017	Kidney	SLC5A2	Sodium/glucose cotransporter 2	Tissue	14 Kca tissues and 14 normal kidney tissues	a quadrupole-Orbitrap LC-MS platform		0.115213	0.000965
Song et al 2017	Kidney	DDC	Aromatic-L-amino-acid decarboxylase	Tissue	14 Kca tissues and 14 normal kidney tissues	a quadrupole-Orbitrap LC-MS platform		0.116291	0.011178
Song et al 2017	Kidney	SLC4A4	Electrogenic sodium bicarbonate cotransporter 1	Tissue	14 Kca tissues and 14 normal kidney tissues	a quadrupole-Orbitrap LC-MS platform		0.117266	0.001046
Song et al 2017	Kidney	ACSM2B	Acyl-coenzyme A synthetase ACSM2B	Tissue	14 Kca tissues and 14 normal kidney tissues	a quadrupole-Orbitrap LC-MS platform		0.118238	0.002895
Song et al 2017	Kidney	CTSH	Pro-cathepsin H	Tissue	14 Kca tissues and 14 normal kidney tissues	a quadrupole-Orbitrap LC-MS platform		0.119916	4.4e-05
Song et al 2017	Kidney	OGDHL	2-oxoglutarate dehydrogenase-like	Tissue	14 Kca tissues and 14 normal kidney tissues	a quadrupole-Orbitrap LC-MS platform		0.120156	0.0008
Song et al 2017	Kidney	ECHDC2	Enoyl-CoA hydratase domain-containing protein 2	Tissue	14 Kca tissues and 14 normal kidney tissues	a quadrupole-Orbitrap LC-MS platform		0.121745	0.001333
Song et al 2017	Kidney	GLB1	Beta-galactosidase	Tissue	14 Kca tissues and 14 normal kidney tissues	a quadrupole-Orbitrap LC-MS platform		0.126925	0.000545
Song et al 2017	Kidney	ATP6V1B1	V-type proton ATPase subunit B	Tissue	14 Kca tissues and 14 normal kidney tissues	a quadrupole-Orbitrap LC-MS platform		0.129126	8.76e-05
Song et al 2017	Kidney	PCCB	Propionyl-CoA carboxylase beta chain	Tissue	14 Kca tissues and 14 normal kidney tissues	a quadrupole-Orbitrap LC-MS platform		0.134702	0.000278
Song et al 2017	Kidney	GGH	Gamma-glutamyl hydrolase	Tissue	14 Kca tissues and 14 normal kidney tissues	a quadrupole-Orbitrap LC-MS platform		0.136273	2.55e-05
Song et al 2017	Kidney	ACSM3	Acyl-coenzyme A synthetase ACSM3	Tissue	14 Kca tissues and 14 normal kidney tissues	a quadrupole-Orbitrap LC-MS platform		0.138137	0.002152
Song et al 2017	Kidney	ACAA1	3-ketoacyl-CoA thiolase	Tissue	14 Kca tissues and 14 normal kidney tissues	a quadrupole-Orbitrap LC-MS platform		0.138588	0.002096
Song et al 2017	Kidney	PCK1	Phosphoenolpyruvate carboxykinase	Tissue	14 Kca tissues and 14 normal kidney tissues	a quadrupole-Orbitrap LC-MS platform		0.139703	0.002006
Song et al 2017	Kidney	PRODH2	Probable proline dehydrogenase 2	Tissue	14 Kca tissues and 14 normal kidney tissues	a quadrupole-Orbitrap LC-MS platform		0.139759	0.009139
Song et al 2017	Kidney	LDHD	Probable D-lactate dehydrogenase	Tissue	14 Kca tissues and 14 normal kidney tissues	a quadrupole-Orbitrap LC-MS platform		0.140452	0.002644
Song et al 2017	Kidney	FMO1	Dimethylaniline monooxygenase [N-oxide-forming] 1	Tissue	14 Kca tissues and 14 normal kidney tissues	a quadrupole-Orbitrap LC-MS platform		0.141889	0.002211
Song et al 2017	Kidney	ECHS1	Enoyl-CoA hydratase	Tissue	14 Kca tissues and 14 normal kidney tissues	a quadrupole-Orbitrap LC-MS platform		0.142356	0.001271
Song et al 2017	Kidney	GK	Glycerol kinase	Tissue	14 Kca tissues and 14 normal kidney tissues	a quadrupole-Orbitrap LC-MS platform		0.143619	0.001058
Song et al 2017	Kidney	NDUFA13	NADH dehydrogenase [ubiquinone] 1 alpha subcomplex subunit 13	Tissue	14 Kca tissues and 14 normal kidney tissues	a quadrupole-Orbitrap LC-MS platform		0.145163	0.000747
Song et al 2017	Kidney	FAM227B	Protein FAM227B	Tissue	14 Kca tissues and 14 normal kidney tissues	a quadrupole-Orbitrap LC-MS platform		0.146271	0.008231
Song et al 2017	Kidney	SLC25A10	Mitochondrial dicarboxylate carrier	Tissue	14 Kca tissues and 14 normal kidney tissues	a quadrupole-Orbitrap LC-MS platform		0.14882	0.002582
Song et al 2017	Kidney	GSTM3	Glutathione S-transferase Mu 3	Tissue	14 Kca tissues and 14 normal kidney tissues	a quadrupole-Orbitrap LC-MS platform		0.148993	0.000295
Song et al 2017	Kidney	UQCRB	Cytochrome b-c1 complex subunit 7	Tissue	14 Kca tissues and 14 normal kidney tissues	a quadrupole-Orbitrap LC-MS platform		0.149556	0.000633
Song et al 2017	Kidney	VIL1	Villin-1	Tissue	14 Kca tissues and 14 normal kidney tissues	a quadrupole-Orbitrap LC-MS platform		0.151163	0.001761
Song et al 2017	Kidney	AKR7A3	Aflatoxin B1 aldehyde reductase member 3	Tissue	14 Kca tissues and 14 normal kidney tissues	a quadrupole-Orbitrap LC-MS platform		0.152027	0.004383
Song et al 2017	Kidney	AIF1L	Allograft inflammatory factor 1-like	Tissue	14 Kca tissues and 14 normal kidney tissues	a quadrupole-Orbitrap LC-MS platform		0.152051	0.007319
Song et al 2017	Kidney	UGT2B7	UDP-glucuronosyltransferase 2B7	Tissue	14 Kca tissues and 14 normal kidney tissues	a quadrupole-Orbitrap LC-MS platform		0.153506	0.000472
Song et al 2017	Kidney	MSRA	Mitochondrial peptide methionine sulfoxide reductase	Tissue	14 Kca tissues and 14 normal kidney tissues	a quadrupole-Orbitrap LC-MS platform		0.156116	0.004119
Song et al 2017	Kidney	NDUFA10	NADH dehydrogenase [ubiquinone] 1 alpha subcomplex subunit 10	Tissue	14 Kca tissues and 14 normal kidney tissues	a quadrupole-Orbitrap LC-MS platform		0.156275	0.001792
Song et al 2017	Kidney	NDUFS7	NADH dehydrogenase [ubiquinone] iron-sulfur protein 7	Tissue	14 Kca tissues and 14 normal kidney tissues	a quadrupole-Orbitrap LC-MS platform		0.156706	0.000232
Song et al 2017	Kidney	GLYAT	Glycine N-acyltransferase	Tissue	14 Kca tissues and 14 normal kidney tissues	a quadrupole-Orbitrap LC-MS platform		0.160854	0.004392
Song et al 2017	Kidney	NDUFB7	NADH dehydrogenase [ubiquinone] 1 beta subcomplex subunit 7	Tissue	14 Kca tissues and 14 normal kidney tissues	a quadrupole-Orbitrap LC-MS platform		0.16234	0.00072
Song et al 2017	Kidney	SLC12A1	Solute carrier family 12 member 1	Tissue	14 Kca tissues and 14 normal kidney tissues	a quadrupole-Orbitrap LC-MS platform		0.162837	0.001735
Song et al 2017	Kidney	PIGR	Polymeric immunoglobulin receptor	Tissue	14 Kca tissues and 14 normal kidney tissues	a quadrupole-Orbitrap LC-MS platform		0.164197	0.006891
Song et al 2017	Kidney	ACSS3	Acyl-CoA synthetase short-chain family member 3	Tissue	14 Kca tissues and 14 normal kidney tissues	a quadrupole-Orbitrap LC-MS platform		0.164292	0.002157
Song et al 2017	Kidney	NDUFS1	NADH-ubiquinone oxidoreductase 75 kDa subunit	Tissue	14 Kca tissues and 14 normal kidney tissues	a quadrupole-Orbitrap LC-MS platform		0.165725	0.000718
Song et al 2017	Kidney	SORD	Sorbitol dehydrogenase	Tissue	14 Kca tissues and 14 normal kidney tissues	a quadrupole-Orbitrap LC-MS platform		0.166786	0.000771
Song et al 2017	Kidney	ATP1B1	Sodium/potassium-transporting ATPase subunit beta-1	Tissue	14 Kca tissues and 14 normal kidney tissues	a quadrupole-Orbitrap LC-MS platform		0.167966	0.000158
Song et al 2017	Kidney	ACADSB	Short/branched chain specific acyl-CoA dehydrogenase	Tissue	14 Kca tissues and 14 normal kidney tissues	a quadrupole-Orbitrap LC-MS platform		0.16945	0.001561
Song et al 2017	Kidney	CLIC5	Chloride intracellular channel protein 5	Tissue	14 Kca tissues and 14 normal kidney tissues	a quadrupole-Orbitrap LC-MS platform		0.170194	8.75e-05
Song et al 2017	Kidney	SUCLG2	Succinate--CoA ligase [GDP-forming] subunit beta	Tissue	14 Kca tissues and 14 normal kidney tissues	a quadrupole-Orbitrap LC-MS platform		0.171245	0.000814
Song et al 2017	Kidney	NDUFA6	NADH dehydrogenase [ubiquinone] 1 alpha subcomplex subunit 6	Tissue	14 Kca tissues and 14 normal kidney tissues	a quadrupole-Orbitrap LC-MS platform		0.171247	0.000318
Song et al 2017	Kidney	NDUFB4	NADH dehydrogenase [ubiquinone] 1 beta subcomplex subunit 4	Tissue	14 Kca tissues and 14 normal kidney tissues	a quadrupole-Orbitrap LC-MS platform		0.171376	0.001316
Song et al 2017	Kidney	NPC2	Epididymal secretory protein E1	Tissue	14 Kca tissues and 14 normal kidney tissues	a quadrupole-Orbitrap LC-MS platform		0.171518	0.000932
Song et al 2017	Kidney	ACSF2	Acyl-CoA synthetase family member 2	Tissue	14 Kca tissues and 14 normal kidney tissues	a quadrupole-Orbitrap LC-MS platform		0.171864	0.003746
Song et al 2017	Kidney	TST	Thiosulfate sulfurtransferase	Tissue	14 Kca tissues and 14 normal kidney tissues	a quadrupole-Orbitrap LC-MS platform		0.172411	0.002807
Song et al 2017	Kidney	NEBL	Nebulette	Tissue	14 Kca tissues and 14 normal kidney tissues	a quadrupole-Orbitrap LC-MS platform		0.174488	0.001157
Song et al 2017	Kidney	NDUFS3	NADH dehydrogenase [ubiquinone] iron-sulfur protein 3	Tissue	14 Kca tissues and 14 normal kidney tissues	a quadrupole-Orbitrap LC-MS platform		0.174738	0.000616
Song et al 2017	Kidney	QPRT	Nicotinate-nucleotide pyrophosphorylase	Tissue	14 Kca tissues and 14 normal kidney tissues	a quadrupole-Orbitrap LC-MS platform		0.175487	0.004941
Song et al 2017	Kidney	PBLD	Phenazine biosynthesis-like domain-containing protein	Tissue	14 Kca tissues and 14 normal kidney tissues	a quadrupole-Orbitrap LC-MS platform		0.176072	0.006105
Song et al 2017	Kidney	GGT5	Gamma-glutamyltransferase 5	Tissue	14 Kca tissues and 14 normal kidney tissues	a quadrupole-Orbitrap LC-MS platform		0.177205	0.008925
Song et al 2017	Kidney	UQCRC2	Cytochrome b-c1 complex subunit 2	Tissue	14 Kca tissues and 14 normal kidney tissues	a quadrupole-Orbitrap LC-MS platform		0.17765	0.001851
Song et al 2017	Kidney	MT-CO2	Cytochrome c oxidase subunit 2	Tissue	14 Kca tissues and 14 normal kidney tissues	a quadrupole-Orbitrap LC-MS platform		0.178272	5.4e-05
Song et al 2017	Kidney	MT-ND5	NADH-ubiquinone oxidoreductase chain 5	Tissue	14 Kca tissues and 14 normal kidney tissues	a quadrupole-Orbitrap LC-MS platform		0.179555	0.000728
Song et al 2017	Kidney	ATP6V1G1	V-type proton ATPase subunit G 1	Tissue	14 Kca tissues and 14 normal kidney tissues	a quadrupole-Orbitrap LC-MS platform		0.180269	0.000194
Song et al 2017	Kidney	ALDH1B1	Aldehyde dehydrogenase X	Tissue	14 Kca tissues and 14 normal kidney tissues	a quadrupole-Orbitrap LC-MS platform		0.182167	0.002524
Song et al 2017	Kidney	NDUFV1	NADH dehydrogenase [ubiquinone] flavoprotein 1	Tissue	14 Kca tissues and 14 normal kidney tissues	a quadrupole-Orbitrap LC-MS platform		0.184353	0.000741
Song et al 2017	Kidney	UQCRFS1	Cytochrome b-c1 complex subunit Rieske	Tissue	14 Kca tissues and 14 normal kidney tissues	a quadrupole-Orbitrap LC-MS platform		0.185597	0.000834
Song et al 2017	Kidney	RBP4	Retinol-binding protein 4	Tissue	14 Kca tissues and 14 normal kidney tissues	a quadrupole-Orbitrap LC-MS platform		0.185696	0.004532
Song et al 2017	Kidney	COX6B1	Cytochrome c oxidase subunit 6B1	Tissue	14 Kca tissues and 14 normal kidney tissues	a quadrupole-Orbitrap LC-MS platform		0.186277	8.65e-05
Song et al 2017	Kidney	NDUFA5	NADH dehydrogenase [ubiquinone] 1 alpha subcomplex subunit 5	Tissue	14 Kca tissues and 14 normal kidney tissues	a quadrupole-Orbitrap LC-MS platform		0.186909	0.001207
Song et al 2017	Kidney	NDUFA9	NADH dehydrogenase [ubiquinone] 1 alpha subcomplex subunit 9	Tissue	14 Kca tissues and 14 normal kidney tissues	a quadrupole-Orbitrap LC-MS platform		0.188239	0.001196
Song et al 2017	Kidney	LYZ	Lysozyme C	Tissue	14 Kca tissues and 14 normal kidney tissues	a quadrupole-Orbitrap LC-MS platform		0.189525	0.042526
Song et al 2017	Kidney	ATP1A1	Sodium/potassium-transporting ATPase subunit alpha-1	Tissue	14 Kca tissues and 14 normal kidney tissues	a quadrupole-Orbitrap LC-MS platform		0.190316	8.47e-05
Song et al 2017	Kidney	IDH2	Isocitrate dehydrogenase [NADP]	Tissue	14 Kca tissues and 14 normal kidney tissues	a quadrupole-Orbitrap LC-MS platform		0.193626	0.000733
Song et al 2017	Kidney	DBT	Lipoamide acyltransferase component of branched-chain alpha-keto acid dehydrogenase complex	Tissue	14 Kca tissues and 14 normal kidney tissues	a quadrupole-Orbitrap LC-MS platform		0.195691	0.001144
Song et al 2017	Kidney	SARDH	Sarcosine dehydrogenase	Tissue	14 Kca tissues and 14 normal kidney tissues	a quadrupole-Orbitrap LC-MS platform		0.196372	0.002384
Song et al 2017	Kidney	TKFC	Triokinase	Tissue	14 Kca tissues and 14 normal kidney tissues	a quadrupole-Orbitrap LC-MS platform		0.196468	0.001389
Song et al 2017	Kidney	GCDH	Glutaryl-CoA dehydrogenase	Tissue	14 Kca tissues and 14 normal kidney tissues	a quadrupole-Orbitrap LC-MS platform		0.197948	0.00488
Song et al 2017	Kidney	42796	Mitochondrial amidoxime reducing component 2	Tissue	14 Kca tissues and 14 normal kidney tissues	a quadrupole-Orbitrap LC-MS platform		0.198668	0.002087
Song et al 2017	Kidney	PCCA	Propionyl-CoA carboxylase alpha chain	Tissue	14 Kca tissues and 14 normal kidney tissues	a quadrupole-Orbitrap LC-MS platform		0.19981	0.000532
Song et al 2017	Kidney	DPYS	Dihydropyrimidinase	Tissue	14 Kca tissues and 14 normal kidney tissues	a quadrupole-Orbitrap LC-MS platform		0.199914	0.001807
Song et al 2017	Kidney	ENOSF1	Mitochondrial enolase superfamily member 1	Tissue	14 Kca tissues and 14 normal kidney tissues	a quadrupole-Orbitrap LC-MS platform		0.200021	0.007275
Song et al 2017	Kidney	UGT1A9	UDP-glucuronosyltransferase 1-9	Tissue	14 Kca tissues and 14 normal kidney tissues	a quadrupole-Orbitrap LC-MS platform		0.200382	0.001731
Song et al 2017	Kidney	ACO1	Cytoplasmic aconitate hydratase	Tissue	14 Kca tissues and 14 normal kidney tissues	a quadrupole-Orbitrap LC-MS platform		0.20296	0.000186
Song et al 2017	Kidney	PKLR	Pyruvate kinase PKLR	Tissue	14 Kca tissues and 14 normal kidney tissues	a quadrupole-Orbitrap LC-MS platform		0.203232	0.009129
Song et al 2017	Kidney	ETFDH	Electron transfer flavoprotein-ubiquinone oxidoreductase	Tissue	14 Kca tissues and 14 normal kidney tissues	a quadrupole-Orbitrap LC-MS platform		0.204089	0.001389
Song et al 2017	Kidney	MACROD1	O-acetyl-ADP-ribose deacetylase MACROD1	Tissue	14 Kca tissues and 14 normal kidney tissues	a quadrupole-Orbitrap LC-MS platform		0.205362	0.010198
Song et al 2017	Kidney	CKB	Creatine kinase B-type	Tissue	14 Kca tissues and 14 normal kidney tissues	a quadrupole-Orbitrap LC-MS platform		0.206431	0.005492
Song et al 2017	Kidney	CHDH	Choline dehydrogenase, mitochondrial	Tissue	14 Kca tissues and 14 normal kidney tissues	a quadrupole-Orbitrap LC-MS platform		0.207869	0.00385
Song et al 2017	Kidney	SLC25A5	ADP/ATP translocase 2	Tissue	14 Kca tissues and 14 normal kidney tissues	a quadrupole-Orbitrap LC-MS platform		0.208339	0.003502
Song et al 2017	Kidney	UQCRC1	Cytochrome b-c1 complex subunit 1	Tissue	14 Kca tissues and 14 normal kidney tissues	a quadrupole-Orbitrap LC-MS platform		0.210147	0.000617
Song et al 2017	Kidney	HSD17B8	Estradiol 17-beta-dehydrogenase 8	Tissue	14 Kca tissues and 14 normal kidney tissues	a quadrupole-Orbitrap LC-MS platform		0.211663	0.00199
Song et al 2017	Kidney	GPD1	Glycerol-3-phosphate dehydrogenase [NAD(+)]	Tissue	14 Kca tissues and 14 normal kidney tissues	a quadrupole-Orbitrap LC-MS platform		0.212419	0.000721
Song et al 2017	Kidney	SELENBP1	Selenium-binding protein 1	Tissue	14 Kca tissues and 14 normal kidney tissues	a quadrupole-Orbitrap LC-MS platform		0.212475	0.000146
Song et al 2017	Kidney	RBP1	Retinol-binding protein 1	Tissue	14 Kca tissues and 14 normal kidney tissues	a quadrupole-Orbitrap LC-MS platform		0.213708	0.012045
Song et al 2017	Kidney	NDUFA12	NADH dehydrogenase [ubiquinone] 1 alpha subcomplex subunit 12	Tissue	14 Kca tissues and 14 normal kidney tissues	a quadrupole-Orbitrap LC-MS platform		0.215932	0.00316
Song et al 2017	Kidney	GALM	Aldose 1-epimerase	Tissue	14 Kca tissues and 14 normal kidney tissues	a quadrupole-Orbitrap LC-MS platform		0.217824	0.000831
Song et al 2017	Kidney	HMGCL	Hydroxymethylglutaryl-CoA lyase, mitochondrial	Tissue	14 Kca tissues and 14 normal kidney tissues	a quadrupole-Orbitrap LC-MS platform		0.218201	0.003018
Song et al 2017	Kidney	C11orf54	Ester hydrolase C11orf54	Tissue	14 Kca tissues and 14 normal kidney tissues	a quadrupole-Orbitrap LC-MS platform		0.219635	0.00461
Song et al 2017	Kidney	ACAT1	Acetyl-CoA acetyltransferase	Tissue	14 Kca tissues and 14 normal kidney tissues	a quadrupole-Orbitrap LC-MS platform		0.222503	0.001644
Song et al 2017	Kidney	NDUFS2	NADH dehydrogenase [ubiquinone] iron-sulfur protein 2	Tissue	14 Kca tissues and 14 normal kidney tissues	a quadrupole-Orbitrap LC-MS platform		0.222841	0.000262
Song et al 2017	Kidney	HDHD3	Haloacid dehalogenase-like hydrolase domain-containing protein 3	Tissue	14 Kca tissues and 14 normal kidney tissues	a quadrupole-Orbitrap LC-MS platform		0.222899	0.007897
Song et al 2017	Kidney	ATP6V1H	V-type proton ATPase subunit H	Tissue	14 Kca tissues and 14 normal kidney tissues	a quadrupole-Orbitrap LC-MS platform		0.223545	0.000654
Song et al 2017	Kidney	CYC1	Cytochrome c1	Tissue	14 Kca tissues and 14 normal kidney tissues	a quadrupole-Orbitrap LC-MS platform		0.22374	0.002672
Song et al 2017	Kidney	MCCC1	Methylcrotonoyl-CoA carboxylase subunit alpha	Tissue	14 Kca tissues and 14 normal kidney tissues	a quadrupole-Orbitrap LC-MS platform		0.224994	0.000395
Song et al 2017	Kidney	DLD	Dihydrolipoyl dehydrogenase	Tissue	14 Kca tissues and 14 normal kidney tissues	a quadrupole-Orbitrap LC-MS platform		0.226459	0.000231
Song et al 2017	Kidney	HIBCH	3-hydroxyisobutyryl-CoA hydrolase	Tissue	14 Kca tissues and 14 normal kidney tissues	a quadrupole-Orbitrap LC-MS platform		0.2279	0.013116
Song et al 2017	Kidney	EPB41L3	Band 4.1-like protein 3	Tissue	14 Kca tissues and 14 normal kidney tissues	a quadrupole-Orbitrap LC-MS platform		0.228732	0.000297
Song et al 2017	Kidney	PEPD	Xaa-Pro dipeptidase	Tissue	14 Kca tissues and 14 normal kidney tissues	a quadrupole-Orbitrap LC-MS platform		0.229406	3.77e-05
Song et al 2017	Kidney	ACADM	Medium-chain specific acyl-CoA dehydrogenase	Tissue	14 Kca tissues and 14 normal kidney tissues	a quadrupole-Orbitrap LC-MS platform		0.230838	0.004242
Song et al 2017	Kidney	ACOX1	Peroxisomal acyl-coenzyme A oxidase 1	Tissue	14 Kca tissues and 14 normal kidney tissues	a quadrupole-Orbitrap LC-MS platform		0.232757	0.008428
Song et al 2017	Kidney	EPHX2	Bifunctional epoxide hydrolase 2	Tissue	14 Kca tissues and 14 normal kidney tissues	a quadrupole-Orbitrap LC-MS platform		0.233853	0.007739
Song et al 2017	Kidney	SCPEP1	Retinoid-inducible serine carboxypeptidase	Tissue	14 Kca tissues and 14 normal kidney tissues	a quadrupole-Orbitrap LC-MS platform		0.234442	0.000274
Song et al 2017	Kidney	ANPEP	Aminopeptidase N	Tissue	14 Kca tissues and 14 normal kidney tissues	a quadrupole-Orbitrap LC-MS platform		0.234901	0.033241
Song et al 2017	Kidney	HSPA2	Heat shock-related 70 kDa protein 2	Tissue	14 Kca tissues and 14 normal kidney tissues	a quadrupole-Orbitrap LC-MS platform		0.235425	0.030235
Song et al 2017	Kidney	ALDH8A1	Aldehyde dehydrogenase family 8 member A1	Tissue	14 Kca tissues and 14 normal kidney tissues	a quadrupole-Orbitrap LC-MS platform		0.235984	0.003914
Song et al 2017	Kidney	ALDH1L1	Cytosolic 10-formyltetrahydrofolate dehydrogenase	Tissue	14 Kca tissues and 14 normal kidney tissues	a quadrupole-Orbitrap LC-MS platform		0.23636	0.034241
Song et al 2017	Kidney	SLC9A3R1	Na(+)/H(+) exchange regulatory cofactor NHE-RF1	Tissue	14 Kca tissues and 14 normal kidney tissues	a quadrupole-Orbitrap LC-MS platform		0.237293	0.000945
Song et al 2017	Kidney	SLC9A3R1	Na(+)/H(+) exchange regulatory cofactor NHE-RF1	Tissue	14 Kca tissues and 14 normal kidney tissues	a quadrupole-Orbitrap LC-MS platform		0.242667	0.000483
Song et al 2017	Kidney	ATP6V1E1	V-type proton ATPase subunit E 1	Tissue	14 Kca tissues and 14 normal kidney tissues	a quadrupole-Orbitrap LC-MS platform		0.244722	0.003097
Song et al 2017	Kidney	ATP6V1A	V-type proton ATPase catalytic subunit A	Tissue	14 Kca tissues and 14 normal kidney tissues	a quadrupole-Orbitrap LC-MS platform		0.24511	0.002089
Song et al 2017	Kidney	PDHB	Pyruvate dehydrogenase E1 component subunit beta	Tissue	14 Kca tissues and 14 normal kidney tissues	a quadrupole-Orbitrap LC-MS platform		0.245889	0.000875
Song et al 2017	Kidney	BDH2	3-hydroxybutyrate dehydrogenase type 2	Tissue	14 Kca tissues and 14 normal kidney tissues	a quadrupole-Orbitrap LC-MS platform		0.246119	0.013755
Song et al 2017	Kidney	ALDH2	Aldehyde dehydrogenase	Tissue	14 Kca tissues and 14 normal kidney tissues	a quadrupole-Orbitrap LC-MS platform		0.246829	0.002466
Song et al 2017	Kidney	FECH	Ferrochelatase	Tissue	14 Kca tissues and 14 normal kidney tissues	a quadrupole-Orbitrap LC-MS platform		0.249018	0.00021
Song et al 2017	Kidney	GLRX5	Glutaredoxin-related protein 5	Tissue	14 Kca tissues and 14 normal kidney tissues	a quadrupole-Orbitrap LC-MS platform		0.250103	0.001983
Song et al 2017	Kidney	LRP2	Low-density lipoprotein receptor-related protein 2	Tissue	14 Kca tissues and 14 normal kidney tissues	a quadrupole-Orbitrap LC-MS platform		0.251258	0.013418
Song et al 2017	Kidney	ECI2	Enoyl-CoA delta isomerase 2	Tissue	14 Kca tissues and 14 normal kidney tissues	a quadrupole-Orbitrap LC-MS platform		0.25259	0.002984
Song et al 2017	Kidney	AASS	Alpha-aminoadipic semialdehyde synthase	Tissue	14 Kca tissues and 14 normal kidney tissues	a quadrupole-Orbitrap LC-MS platform		0.252687	0.000341
Song et al 2017	Kidney	PDLIM2	PDZ and LIM domain protein 2	Tissue	14 Kca tissues and 14 normal kidney tissues	a quadrupole-Orbitrap LC-MS platform		0.252981	0.001267
Song et al 2017	Kidney	NDUFB5	NADH dehydrogenase [ubiquinone] 1 beta subcomplex subunit 5	Tissue	14 Kca tissues and 14 normal kidney tissues	a quadrupole-Orbitrap LC-MS platform		0.252985	0.004043
Song et al 2017	Kidney	PDZK1	Na(+)/H(+) exchange regulatory cofactor NHE-RF3	Tissue	14 Kca tissues and 14 normal kidney tissues	a quadrupole-Orbitrap LC-MS platform		0.253093	0.000678
Song et al 2017	Kidney	FH	Fumarate hydratase	Tissue	14 Kca tissues and 14 normal kidney tissues	a quadrupole-Orbitrap LC-MS platform		0.254102	0.000288
Song et al 2017	Kidney	OXCT1	Succinyl-CoA:3-ketoacid coenzyme A transferase 1	Tissue	14 Kca tissues and 14 normal kidney tissues	a quadrupole-Orbitrap LC-MS platform		0.25444	0.003935
Song et al 2017	Kidney	ATP5C1	ATP synthase subunit gamma	Tissue	14 Kca tissues and 14 normal kidney tissues	a quadrupole-Orbitrap LC-MS platform		0.254589	0.000262
Song et al 2017	Kidney	ECHDC3	Enoyl-CoA hydratase domain-containing protein 3	Tissue	14 Kca tissues and 14 normal kidney tissues	a quadrupole-Orbitrap LC-MS platform		0.256361	0.001674
Song et al 2017	Kidney	NDUFA11	NADH dehydrogenase [ubiquinone] 1 alpha subcomplex subunit 11	Tissue	14 Kca tissues and 14 normal kidney tissues	a quadrupole-Orbitrap LC-MS platform		0.256727	0.00115
Song et al 2017	Kidney	ACOT13	Acyl-coenzyme A thioesterase 13	Tissue	14 Kca tissues and 14 normal kidney tissues	a quadrupole-Orbitrap LC-MS platform		0.258891	0.016678
Song et al 2017	Kidney	ATP5H	ATP synthase subunit d	Tissue	14 Kca tissues and 14 normal kidney tissues	a quadrupole-Orbitrap LC-MS platform		0.259361	3.47e-05
Song et al 2017	Kidney	PPIF	Peptidyl-prolyl cis-trans isomerase F	Tissue	14 Kca tissues and 14 normal kidney tissues	a quadrupole-Orbitrap LC-MS platform		0.260525	0.00118
Song et al 2017	Kidney	AUH	Methylglutaconyl-CoA hydratase	Tissue	14 Kca tissues and 14 normal kidney tissues	a quadrupole-Orbitrap LC-MS platform		0.262248	0.002783
Song et al 2017	Kidney	HMGCS2	Hydroxymethylglutaryl-CoA synthase	Tissue	14 Kca tissues and 14 normal kidney tissues	a quadrupole-Orbitrap LC-MS platform		0.263432	0.040485
Song et al 2017	Kidney	ALAD	Delta-aminolevulinic acid dehydratase	Tissue	14 Kca tissues and 14 normal kidney tissues	a quadrupole-Orbitrap LC-MS platform		0.263663	0.00351
Song et al 2017	Kidney	PPBP	Platelet basic protein	Tissue	14 Kca tissues and 14 normal kidney tissues	a quadrupole-Orbitrap LC-MS platform		0.263663	0.00026
Song et al 2017	Kidney	C21orf33	ES1 protein homolog	Tissue	14 Kca tissues and 14 normal kidney tissues	a quadrupole-Orbitrap LC-MS platform		0.26447	0.015874
Song et al 2017	Kidney	SLC3A2	4F2 cell-surface antigen heavy chain	Tissue	14 Kca tissues and 14 normal kidney tissues	a quadrupole-Orbitrap LC-MS platform		0.264727	0.011313
Song et al 2017	Kidney	CRYM	Ketimine reductase mu-crystallin	Tissue	14 Kca tissues and 14 normal kidney tissues	a quadrupole-Orbitrap LC-MS platform		0.265488	0.020544
Song et al 2017	Kidney	HINT2	Histidine triad nucleotide-binding protein 2	Tissue	14 Kca tissues and 14 normal kidney tissues	a quadrupole-Orbitrap LC-MS platform		0.267306	0.004307
Song et al 2017	Kidney	QDPR	Dihydropteridine reductase	Tissue	14 Kca tissues and 14 normal kidney tissues	a quadrupole-Orbitrap LC-MS platform		0.267963	0.000299
Song et al 2017	Kidney	CUBN	Cubilin	Tissue	14 Kca tissues and 14 normal kidney tissues	a quadrupole-Orbitrap LC-MS platform		0.26803	0.003936
Song et al 2017	Kidney	MCCC2	Methylcrotonoyl-CoA carboxylase beta chain	Tissue	14 Kca tissues and 14 normal kidney tissues	a quadrupole-Orbitrap LC-MS platform		0.269364	0.003207
Song et al 2017	Kidney	F9	Coagulation factor IX	Tissue	14 Kca tissues and 14 normal kidney tissues	a quadrupole-Orbitrap LC-MS platform		0.270012	0.012924
Song et al 2017	Kidney	EHHADH	Peroxisomal bifunctional enzyme	Tissue	14 Kca tissues and 14 normal kidney tissues	a quadrupole-Orbitrap LC-MS platform		0.273307	0.008099
Song et al 2017	Kidney	BCKDHA	2-oxoisovalerate dehydrogenase subunit alpha	Tissue	14 Kca tissues and 14 normal kidney tissues	a quadrupole-Orbitrap LC-MS platform		0.274566	0.002688
Song et al 2017	Kidney	L2HGDH	L-2-hydroxyglutarate dehydrogenase	Tissue	14 Kca tissues and 14 normal kidney tissues	a quadrupole-Orbitrap LC-MS platform		0.274669	0.000891
Song et al 2017	Kidney	AIFM1	Apoptosis-inducing factor 1	Tissue	14 Kca tissues and 14 normal kidney tissues	a quadrupole-Orbitrap LC-MS platform		0.275781	0.008676
Song et al 2017	Kidney	GLDC	Glycine dehydrogenase	Tissue	14 Kca tissues and 14 normal kidney tissues	a quadrupole-Orbitrap LC-MS platform		0.277552	0.005934
Song et al 2017	Kidney	ATP6V1F	V-type proton ATPase subunit F	Tissue	14 Kca tissues and 14 normal kidney tissues	a quadrupole-Orbitrap LC-MS platform		0.278466	0.005805
Song et al 2017	Kidney	BHMT	Betaine--homocysteine S-methyltransferase 1	Tissue	14 Kca tissues and 14 normal kidney tissues	a quadrupole-Orbitrap LC-MS platform		0.279632	0.007623
Song et al 2017	Kidney	SHMT1	Serine hydroxymethyltransferase	Tissue	14 Kca tissues and 14 normal kidney tissues	a quadrupole-Orbitrap LC-MS platform		0.281454	0.005451
Song et al 2017	Kidney	BCKDHB	2-oxoisovalerate dehydrogenase subunit beta	Tissue	14 Kca tissues and 14 normal kidney tissues	a quadrupole-Orbitrap LC-MS platform		0.281788	0.000763
Song et al 2017	Kidney	UQCR10	Cytochrome b-c1 complex subunit 9	Tissue	14 Kca tissues and 14 normal kidney tissues	a quadrupole-Orbitrap LC-MS platform		0.281833	0.002855
Song et al 2017	Kidney	CTSC	Dipeptidyl peptidase 1	Tissue	14 Kca tissues and 14 normal kidney tissues	a quadrupole-Orbitrap LC-MS platform		0.282525	0.000606
Song et al 2017	Kidney	HADH	Hydroxyacyl-coenzyme A dehydrogenase	Tissue	14 Kca tissues and 14 normal kidney tissues	a quadrupole-Orbitrap LC-MS platform		0.285056	0.001276
Song et al 2017	Kidney	NAPSA	Napsin-A	Tissue	14 Kca tissues and 14 normal kidney tissues	a quadrupole-Orbitrap LC-MS platform		0.286588	0.000355
Song et al 2017	Kidney	HSDL2	Hydroxysteroid dehydrogenase-like protein 2	Tissue	14 Kca tissues and 14 normal kidney tissues	a quadrupole-Orbitrap LC-MS platform		0.287427	0.01464
Song et al 2017	Kidney	SUCLA2	Succinate--CoA ligase [ADP-forming] subunit beta	Tissue	14 Kca tissues and 14 normal kidney tissues	a quadrupole-Orbitrap LC-MS platform		0.28778	0.000379
Song et al 2017	Kidney	BBOX1	Gamma-butyrobetaine dioxygenase	Tissue	14 Kca tissues and 14 normal kidney tissues	a quadrupole-Orbitrap LC-MS platform		0.289762	0.04199
Song et al 2017	Kidney	MTHFS	5-formyltetrahydrofolate cyclo-ligase	Tissue	14 Kca tissues and 14 normal kidney tissues	a quadrupole-Orbitrap LC-MS platform		0.291309	0.010444
Song et al 2017	Kidney	MPC2	Mitochondrial pyruvate carrier 2	Tissue	14 Kca tissues and 14 normal kidney tissues	a quadrupole-Orbitrap LC-MS platform		0.291865	0.005202
Song et al 2017	Kidney	COQ9	Ubiquinone biosynthesis protein COQ9	Tissue	14 Kca tissues and 14 normal kidney tissues	a quadrupole-Orbitrap LC-MS platform		0.294667	0.001486
Song et al 2017	Kidney	OAT	Ornithine aminotransferase	Tissue	14 Kca tissues and 14 normal kidney tissues	a quadrupole-Orbitrap LC-MS platform		0.295714	0.043967
Song et al 2017	Kidney	SDHB	Succinate dehydrogenase [ubiquinone] iron-sulfur subunit	Tissue	14 Kca tissues and 14 normal kidney tissues	a quadrupole-Orbitrap LC-MS platform		0.297555	0.002464
Song et al 2017	Kidney	MRPL44	39S ribosomal protein L44	Tissue	14 Kca tissues and 14 normal kidney tissues	a quadrupole-Orbitrap LC-MS platform		0.29871	0.00686
Song et al 2017	Kidney	DMGDH	Dimethylglycine dehydrogenase	Tissue	14 Kca tissues and 14 normal kidney tissues	a quadrupole-Orbitrap LC-MS platform		0.29937	0.02353
Song et al 2017	Kidney	CA2	Carbonic anhydrase 2	Tissue	14 Kca tissues and 14 normal kidney tissues	a quadrupole-Orbitrap LC-MS platform		0.299745	0.003145
Song et al 2017	Kidney	CNP	2',3'-cyclic-nucleotide 3'-phosphodiesterase	Tissue	14 Kca tissues and 14 normal kidney tissues	a quadrupole-Orbitrap LC-MS platform		0.29991	0.004391
Song et al 2017	Kidney	ATP5B	ATP synthase subunit beta	Tissue	14 Kca tissues and 14 normal kidney tissues	a quadrupole-Orbitrap LC-MS platform		0.301668	0.0006
Song et al 2017	Kidney	ATP6V1B2	V-type proton ATPase subunit B	Tissue	14 Kca tissues and 14 normal kidney tissues	a quadrupole-Orbitrap LC-MS platform		0.303184	0.004962
Song et al 2017	Kidney	CYCS	Cytochrome c	Tissue	14 Kca tissues and 14 normal kidney tissues	a quadrupole-Orbitrap LC-MS platform		0.305204	0.0174
Song et al 2017	Kidney	ACSL1	Long-chain-fatty-acid--CoA ligase 1	Tissue	14 Kca tissues and 14 normal kidney tissues	a quadrupole-Orbitrap LC-MS platform		0.305587	0.011846
Song et al 2017	Kidney	AKR1A1	Alcohol dehydrogenase [NADP(+)]	Tissue	14 Kca tissues and 14 normal kidney tissues	a quadrupole-Orbitrap LC-MS platform		0.30582	0.002953
Song et al 2017	Kidney	DLST	Dihydrolipoyllysine-residue succinyltransferase component of 2-oxoglutarate dehydrogenase complex	Tissue	14 Kca tissues and 14 normal kidney tissues	a quadrupole-Orbitrap LC-MS platform		0.307177	0.007572
Song et al 2017	Kidney	DECR1	2,4-dienoyl-CoA reductase	Tissue	14 Kca tissues and 14 normal kidney tissues	a quadrupole-Orbitrap LC-MS platform		0.30744	0.009044
Song et al 2017	Kidney	ALDH5A1	Succinate-semialdehyde dehydrogenase	Tissue	14 Kca tissues and 14 normal kidney tissues	a quadrupole-Orbitrap LC-MS platform		0.309572	0.003751
Song et al 2017	Kidney	SERPINA5	Plasma serine protease inhibitor	Tissue	14 Kca tissues and 14 normal kidney tissues	a quadrupole-Orbitrap LC-MS platform		0.313268	0.004322
Song et al 2017	Kidney	GRHPR	Glyoxylate reductase	Tissue	14 Kca tissues and 14 normal kidney tissues	a quadrupole-Orbitrap LC-MS platform		0.314081	0.004113
Song et al 2017	Kidney	MTCH2	Mitochondrial carrier homolog 2	Tissue	14 Kca tissues and 14 normal kidney tissues	a quadrupole-Orbitrap LC-MS platform		0.31746	0.008078
Song et al 2017	Kidney	AOX1	Aldehyde oxidase	Tissue	14 Kca tissues and 14 normal kidney tissues	a quadrupole-Orbitrap LC-MS platform		0.318008	0.00696
Song et al 2017	Kidney	SEPHS2	Selenide	Tissue	14 Kca tissues and 14 normal kidney tissues	a quadrupole-Orbitrap LC-MS platform		0.318223	0.049514
Song et al 2017	Kidney	ACSS1	Acetyl-coenzyme A synthetase 2-like	Tissue	14 Kca tissues and 14 normal kidney tissues	a quadrupole-Orbitrap LC-MS platform		0.319904	0.004933
Song et al 2017	Kidney	EPB41L1	Band 4.1-like protein 1	Tissue	14 Kca tissues and 14 normal kidney tissues	a quadrupole-Orbitrap LC-MS platform		0.320854	0.002016
Song et al 2017	Kidney	TTC38	Tetratricopeptide repeat protein 38	Tissue	14 Kca tissues and 14 normal kidney tissues	a quadrupole-Orbitrap LC-MS platform		0.32255	0.002252
Song et al 2017	Kidney	AMN	Protein amnionless	Tissue	14 Kca tissues and 14 normal kidney tissues	a quadrupole-Orbitrap LC-MS platform		0.323345	0.01187
Song et al 2017	Kidney	ACY3	N-acyl-aromatic-L-amino acid amidohydrolase	Tissue	14 Kca tissues and 14 normal kidney tissues	a quadrupole-Orbitrap LC-MS platform		0.324314	0.017912
Song et al 2017	Kidney	ERMP1	Endoplasmic reticulum metallopeptidase 1	Tissue	14 Kca tissues and 14 normal kidney tissues	a quadrupole-Orbitrap LC-MS platform		0.325162	0.029015
Song et al 2017	Kidney	GPX3	Glutathione peroxidase 3	Tissue	14 Kca tissues and 14 normal kidney tissues	a quadrupole-Orbitrap LC-MS platform		0.325427	0.02288
Song et al 2017	Kidney	SUGCT	Succinate--hydroxymethylglutarate CoA-transferase	Tissue	14 Kca tissues and 14 normal kidney tissues	a quadrupole-Orbitrap LC-MS platform		0.325469	0.037423
Song et al 2017	Kidney	ATP5O	ATP synthase subunit O	Tissue	14 Kca tissues and 14 normal kidney tissues	a quadrupole-Orbitrap LC-MS platform		0.325522	0.001177
Song et al 2017	Kidney	SULT1C2	Sulfotransferase 1C2	Tissue	14 Kca tissues and 14 normal kidney tissues	a quadrupole-Orbitrap LC-MS platform		0.328607	0.020578
Song et al 2017	Kidney	FABP3	Fatty acid-binding protein	Tissue	14 Kca tissues and 14 normal kidney tissues	a quadrupole-Orbitrap LC-MS platform		0.331327	0.022032
Song et al 2017	Kidney	SLC27A2	Very long-chain acyl-CoA synthetase	Tissue	14 Kca tissues and 14 normal kidney tissues	a quadrupole-Orbitrap LC-MS platform		0.331588	0.039983
Song et al 2017	Kidney	ETFA	Electron transfer flavoprotein subunit alpha	Tissue	14 Kca tissues and 14 normal kidney tissues	a quadrupole-Orbitrap LC-MS platform		0.331664	0.002349
Song et al 2017	Kidney	NAGLU	Alpha-N-acetylglucosaminidase	Tissue	14 Kca tissues and 14 normal kidney tissues	a quadrupole-Orbitrap LC-MS platform		0.333345	3.98e-05
Song et al 2017	Kidney	SERPINB6	Serpin B6	Tissue	14 Kca tissues and 14 normal kidney tissues	a quadrupole-Orbitrap LC-MS platform		0.333942	0.023416
Song et al 2017	Kidney	NPL	N-acetylneuraminate lyase	Tissue	14 Kca tissues and 14 normal kidney tissues	a quadrupole-Orbitrap LC-MS platform		0.334038	0.006719
Song et al 2017	Kidney	AK3	AMP phosphotransferase AK3	Tissue	14 Kca tissues and 14 normal kidney tissues	a quadrupole-Orbitrap LC-MS platform		0.334732	0.000992
Song et al 2017	Kidney	GOT2	Aspartate aminotransferase	Tissue	14 Kca tissues and 14 normal kidney tissues	a quadrupole-Orbitrap LC-MS platform		0.335379	0.00482
Song et al 2017	Kidney	ATP5J	ATP synthase-coupling factor 6	Tissue	14 Kca tissues and 14 normal kidney tissues	a quadrupole-Orbitrap LC-MS platform		0.336095	0.002018
Song et al 2017	Kidney	CAT	Catalase	Tissue	14 Kca tissues and 14 normal kidney tissues	a quadrupole-Orbitrap LC-MS platform		0.336996	0.023653
Song et al 2017	Kidney	LDHB	L-lactate dehydrogenase B chain	Tissue	14 Kca tissues and 14 normal kidney tissues	a quadrupole-Orbitrap LC-MS platform		0.337018	0.004639
Song et al 2017	Kidney	MUT	Methylmalonyl-CoA mutase	Tissue	14 Kca tissues and 14 normal kidney tissues	a quadrupole-Orbitrap LC-MS platform		0.337309	0.004332
Song et al 2017	Kidney	ATP5J2	ATP synthase subunit f	Tissue	14 Kca tissues and 14 normal kidney tissues	a quadrupole-Orbitrap LC-MS platform		0.338738	0.004779
Song et al 2017	Kidney	AK2	Adenylate kinase 2	Tissue	14 Kca tissues and 14 normal kidney tissues	a quadrupole-Orbitrap LC-MS platform		0.339053	0.02044
Song et al 2017	Kidney	ATP5F1	ATP synthase F(0) complex subunit B1	Tissue	14 Kca tissues and 14 normal kidney tissues	a quadrupole-Orbitrap LC-MS platform		0.339349	0.003174
Song et al 2017	Kidney	MPST	3-mercaptopyruvate sulfurtransferase	Tissue	14 Kca tissues and 14 normal kidney tissues	a quadrupole-Orbitrap LC-MS platform		0.339602	0.009817
Song et al 2017	Kidney	DHTKD1	Probable 2-oxoglutarate dehydrogenase E1 component DHKTD1	Tissue	14 Kca tissues and 14 normal kidney tissues	a quadrupole-Orbitrap LC-MS platform		0.339643	0.003986
Song et al 2017	Kidney	ATP5L	ATP synthase subunit g	Tissue	14 Kca tissues and 14 normal kidney tissues	a quadrupole-Orbitrap LC-MS platform		0.340054	0.001989
Song et al 2017	Kidney	ALDH3A2	Fatty aldehyde dehydrogenase	Tissue	14 Kca tissues and 14 normal kidney tissues	a quadrupole-Orbitrap LC-MS platform		0.343763	0.004112
Song et al 2017	Kidney	IDH1	Isocitrate dehydrogenase [NADP] cytoplasmic	Tissue	14 Kca tissues and 14 normal kidney tissues	a quadrupole-Orbitrap LC-MS platform		0.344653	0.00668
Song et al 2017	Kidney	PPA2	Inorganic pyrophosphatase 2	Tissue	14 Kca tissues and 14 normal kidney tissues	a quadrupole-Orbitrap LC-MS platform		0.346389	0.002146
Song et al 2017	Kidney	DARS2	Aspartate--tRNA ligase	Tissue	14 Kca tissues and 14 normal kidney tissues	a quadrupole-Orbitrap LC-MS platform		0.347891	0.003199
Song et al 2017	Kidney	SDSL	Serine dehydratase-like	Tissue	14 Kca tissues and 14 normal kidney tissues	a quadrupole-Orbitrap LC-MS platform		0.348178	0.002309
Song et al 2017	Kidney	PHGDH	D-3-phosphoglycerate dehydrogenase	Tissue	14 Kca tissues and 14 normal kidney tissues	a quadrupole-Orbitrap LC-MS platform		0.348644	0.047822
Song et al 2017	Kidney	ETFB	Electron transfer flavoprotein subunit beta	Tissue	14 Kca tissues and 14 normal kidney tissues	a quadrupole-Orbitrap LC-MS platform		0.348648	0.002325
Song et al 2017	Kidney	ATP5A1	ATP synthase subunit alpha	Tissue	14 Kca tissues and 14 normal kidney tissues	a quadrupole-Orbitrap LC-MS platform		0.350392	0.000909
Song et al 2017	Kidney	HRSP12	Ribonuclease UK114	Tissue	14 Kca tissues and 14 normal kidney tissues	a quadrupole-Orbitrap LC-MS platform		0.351617	0.023802
Song et al 2017	Kidney	COMTD1	Catechol O-methyltransferase domain-containing protein 1	Tissue	14 Kca tissues and 14 normal kidney tissues	a quadrupole-Orbitrap LC-MS platform		0.353278	0.010274
Song et al 2017	Kidney	SPRYD4	SPRY domain-containing protein 4	Tissue	14 Kca tissues and 14 normal kidney tissues	a quadrupole-Orbitrap LC-MS platform		0.354007	0.00368
Song et al 2017	Kidney	MRPL19	39S ribosomal protein L19	Tissue	14 Kca tissues and 14 normal kidney tissues	a quadrupole-Orbitrap LC-MS platform		0.354692	0.002198
Song et al 2017	Kidney	DAB2	Disabled homolog 2	Tissue	14 Kca tissues and 14 normal kidney tissues	a quadrupole-Orbitrap LC-MS platform		0.355291	0.00235
Song et al 2017	Kidney	SLC25A11	Mitochondrial 2-oxoglutarate	Tissue	14 Kca tissues and 14 normal kidney tissues	a quadrupole-Orbitrap LC-MS platform		0.357291	0.00586
Song et al 2017	Kidney	IQGAP2	Ras GTPase-activating-like protein IQGAP2	Tissue	14 Kca tissues and 14 normal kidney tissues	a quadrupole-Orbitrap LC-MS platform		0.358859	0.000558
Song et al 2017	Kidney	LHPP	Phospholysine phosphohistidine inorganic pyrophosphate phosphatase	Tissue	14 Kca tissues and 14 normal kidney tissues	a quadrupole-Orbitrap LC-MS platform		0.358954	0.007951
Song et al 2017	Kidney	NNT	NAD(P) transhydrogenase	Tissue	14 Kca tissues and 14 normal kidney tissues	a quadrupole-Orbitrap LC-MS platform		0.359417	0.000953
Song et al 2017	Kidney	ITPR2	Inositol 1,4,5-trisphosphate receptor type 2	Tissue	14 Kca tissues and 14 normal kidney tissues	a quadrupole-Orbitrap LC-MS platform		0.361494	0.0014
Song et al 2017	Kidney	SCRN2	Secernin-2	Tissue	14 Kca tissues and 14 normal kidney tissues	a quadrupole-Orbitrap LC-MS platform		0.36221	0.004084
Song et al 2017	Kidney	NDUFAB1	Acyl carrier protein	Tissue	14 Kca tissues and 14 normal kidney tissues	a quadrupole-Orbitrap LC-MS platform		0.363369	0.010301
Song et al 2017	Kidney	SORT1	Sortilin	Tissue	14 Kca tissues and 14 normal kidney tissues	a quadrupole-Orbitrap LC-MS platform		0.363801	0.015435
Song et al 2017	Kidney	TXNRD2	Thioredoxin reductase 2	Tissue	14 Kca tissues and 14 normal kidney tissues	a quadrupole-Orbitrap LC-MS platform		0.364445	0.005032
Song et al 2017	Kidney	TJP1	Tight junction protein ZO-1	Tissue	14 Kca tissues and 14 normal kidney tissues	a quadrupole-Orbitrap LC-MS platform		0.36755	0.011528
Song et al 2017	Kidney	GPHN	Gephyrin	Tissue	14 Kca tissues and 14 normal kidney tissues	a quadrupole-Orbitrap LC-MS platform		0.367807	0.004552
Song et al 2017	Kidney	ANK3	Ankyrin-3	Tissue	14 Kca tissues and 14 normal kidney tissues	a quadrupole-Orbitrap LC-MS platform		0.368807	0.015726
Song et al 2017	Kidney	ABHD14B	Protein ABHD14B	Tissue	14 Kca tissues and 14 normal kidney tissues	a quadrupole-Orbitrap LC-MS platform		0.36939	0.034975
Song et al 2017	Kidney	ALDH7A1	Alpha-aminoadipic semialdehyde dehydrogenase	Tissue	14 Kca tissues and 14 normal kidney tissues	a quadrupole-Orbitrap LC-MS platform		0.371997	0.002693
Song et al 2017	Kidney	PEBP1	Phosphatidylethanolamine-binding protein 1	Tissue	14 Kca tissues and 14 normal kidney tissues	a quadrupole-Orbitrap LC-MS platform		0.372586	0.015258
Song et al 2017	Kidney	ECI1	Enoyl-CoA delta isomerase 1	Tissue	14 Kca tissues and 14 normal kidney tissues	a quadrupole-Orbitrap LC-MS platform		0.373141	0.010573
Song et al 2017	Kidney	GCHFR	GTP cyclohydrolase 1 feedback regulatory protein	Tissue	14 Kca tissues and 14 normal kidney tissues	a quadrupole-Orbitrap LC-MS platform		0.373307	0.012022
Song et al 2017	Kidney	CRYL1	Lambda-crystallin homolog	Tissue	14 Kca tissues and 14 normal kidney tissues	a quadrupole-Orbitrap LC-MS platform		0.375379	0.006864
Song et al 2017	Kidney	IVD	Isovaleryl-CoA dehydrogenase	Tissue	14 Kca tissues and 14 normal kidney tissues	a quadrupole-Orbitrap LC-MS platform		0.378025	0.010958
Song et al 2017	Kidney	HACD3	Very-long-chain (3R)-3-hydroxyacyl-CoA dehydratase 3	Tissue	14 Kca tissues and 14 normal kidney tissues	a quadrupole-Orbitrap LC-MS platform		0.378445	0.00105
Song et al 2017	Kidney	MYO6	Unconventional myosin-VI	Tissue	14 Kca tissues and 14 normal kidney tissues	a quadrupole-Orbitrap LC-MS platform		0.378853	0.001518
Song et al 2017	Kidney	CLYBL	Citrate lyase subunit beta-like protein	Tissue	14 Kca tissues and 14 normal kidney tissues	a quadrupole-Orbitrap LC-MS platform		0.379737	0.009955
Song et al 2017	Kidney	SLC3A1	Neutral and basic amino acid transport protein rBAT	Tissue	14 Kca tissues and 14 normal kidney tissues	a quadrupole-Orbitrap LC-MS platform		0.382084	0.002924
Song et al 2017	Kidney	MDH1	Malate dehydrogenase	Tissue	14 Kca tissues and 14 normal kidney tissues	a quadrupole-Orbitrap LC-MS platform		0.382626	0.001032
Song et al 2017	Kidney	PNPO	Pyridoxine-5'-phosphate oxidase	Tissue	14 Kca tissues and 14 normal kidney tissues	a quadrupole-Orbitrap LC-MS platform		0.382969	3.27e-05
Song et al 2017	Kidney	AFG3L2	AFG3-like protein 2	Tissue	14 Kca tissues and 14 normal kidney tissues	a quadrupole-Orbitrap LC-MS platform		0.383545	0.00317
Song et al 2017	Kidney	PTGES2	Prostaglandin E synthase 2	Tissue	14 Kca tissues and 14 normal kidney tissues	a quadrupole-Orbitrap LC-MS platform		0.386365	0.012628
Song et al 2017	Kidney	PNP	Purine nucleoside phosphorylase	Tissue	14 Kca tissues and 14 normal kidney tissues	a quadrupole-Orbitrap LC-MS platform		0.386422	0.000996
Song et al 2017	Kidney	EHD3	EH domain-containing protein 3	Tissue	14 Kca tissues and 14 normal kidney tissues	a quadrupole-Orbitrap LC-MS platform		0.387236	0.001805
Song et al 2017	Kidney	AHCY	Adenosylhomocysteinase	Tissue	14 Kca tissues and 14 normal kidney tissues	a quadrupole-Orbitrap LC-MS platform		0.389426	0.018824
Song et al 2017	Kidney	ACE2	Angiotensin-converting enzyme 2	Tissue	14 Kca tissues and 14 normal kidney tissues	a quadrupole-Orbitrap LC-MS platform		0.389884	0.003344
Song et al 2017	Kidney	SLC9A3R2	Na(+)/H(+) exchange regulatory cofactor NHE-RF2	Tissue	14 Kca tissues and 14 normal kidney tissues	a quadrupole-Orbitrap LC-MS platform		0.38989	0.012133
Song et al 2017	Kidney	NIPSNAP1	Protein NipSnap homolog 1	Tissue	14 Kca tissues and 14 normal kidney tissues	a quadrupole-Orbitrap LC-MS platform		0.390737	0.02404
Song et al 2017	Kidney	LETM1	LETM1 and EF-hand domain-containing protein 1	Tissue	14 Kca tissues and 14 normal kidney tissues	a quadrupole-Orbitrap LC-MS platform		0.391123	0.005846
Song et al 2017	Kidney	TXN	Thioredoxin	Tissue	14 Kca tissues and 14 normal kidney tissues	a quadrupole-Orbitrap LC-MS platform		0.391268	0.035179
Song et al 2017	Kidney	GLUD1	Glutamate dehydrogenase 1	Tissue	14 Kca tissues and 14 normal kidney tissues	a quadrupole-Orbitrap LC-MS platform		0.392123	0.007293
Song et al 2017	Kidney	CRAT	Carnitine O-acetyltransferase	Tissue	14 Kca tissues and 14 normal kidney tissues	a quadrupole-Orbitrap LC-MS platform		0.397059	0.015308
Song et al 2017	Kidney	ABHD10	Mycophenolic acid acyl-glucuronide esterase	Tissue	14 Kca tissues and 14 normal kidney tissues	a quadrupole-Orbitrap LC-MS platform		0.397299	0.001846
Song et al 2017	Kidney	AOC3	Membrane primary amine oxidase	Tissue	14 Kca tissues and 14 normal kidney tissues	a quadrupole-Orbitrap LC-MS platform		0.397706	0.04906
Song et al 2017	Kidney	UGT2A3	UDP-glucuronosyltransferase 2A3	Tissue	14 Kca tissues and 14 normal kidney tissues	a quadrupole-Orbitrap LC-MS platform		0.39798	0.016926
Song et al 2017	Kidney	TXN2	Thioredoxin	Tissue	14 Kca tissues and 14 normal kidney tissues	a quadrupole-Orbitrap LC-MS platform		0.401773	0.004034
Song et al 2017	Kidney	HGD	Homogentisate 1,2-dioxygenase	Tissue	14 Kca tissues and 14 normal kidney tissues	a quadrupole-Orbitrap LC-MS platform		0.404127	0.010043
Song et al 2017	Kidney	GIPC2	PDZ domain-containing protein GIPC2	Tissue	14 Kca tissues and 14 normal kidney tissues	a quadrupole-Orbitrap LC-MS platform		0.404659	0.007223
Song et al 2017	Kidney	ECHDC1	Ethylmalonyl-CoA decarboxylase	Tissue	14 Kca tissues and 14 normal kidney tissues	a quadrupole-Orbitrap LC-MS platform		0.406824	0.003781
Song et al 2017	Kidney	AZGP1	Zinc-alpha-2-glycoprotein	Tissue	14 Kca tissues and 14 normal kidney tissues	a quadrupole-Orbitrap LC-MS platform		0.408209	0.025722
Song et al 2017	Kidney	BCAM	Basal cell adhesion molecule	Tissue	14 Kca tissues and 14 normal kidney tissues	a quadrupole-Orbitrap LC-MS platform		0.408746	0.007144
Song et al 2017	Kidney	ACO2	Aconitate hydratase	Tissue	14 Kca tissues and 14 normal kidney tissues	a quadrupole-Orbitrap LC-MS platform		0.409795	0.011408
Song et al 2017	Kidney	ALDH9A1	4-trimethylaminobutyraldehyde dehydrogenase	Tissue	14 Kca tissues and 14 normal kidney tissues	a quadrupole-Orbitrap LC-MS platform		0.410235	0.003075
Song et al 2017	Kidney	PTGR1	Prostaglandin reductase 1	Tissue	14 Kca tissues and 14 normal kidney tissues	a quadrupole-Orbitrap LC-MS platform		0.410285	0.026748
Song et al 2017	Kidney	APOO	MICOS complex subunit MIC26	Tissue	14 Kca tissues and 14 normal kidney tissues	a quadrupole-Orbitrap LC-MS platform		0.411489	0.005996
Song et al 2017	Kidney	ATP6V0A1	V-type proton ATPase 116 kDa subunit a isoform 1	Tissue	14 Kca tissues and 14 normal kidney tissues	a quadrupole-Orbitrap LC-MS platform		0.411736	0.048292
Song et al 2017	Kidney	HAAO	3-hydroxyanthranilate 3,4-dioxygenase	Tissue	14 Kca tissues and 14 normal kidney tissues	a quadrupole-Orbitrap LC-MS platform		0.412072	0.006532
Song et al 2017	Kidney	PRDX3	Thioredoxin-dependent peroxide reductase	Tissue	14 Kca tissues and 14 normal kidney tissues	a quadrupole-Orbitrap LC-MS platform		0.41375	0.014204
Song et al 2017	Kidney	EPCAM	Epithelial cell adhesion molecule	Tissue	14 Kca tissues and 14 normal kidney tissues	a quadrupole-Orbitrap LC-MS platform		0.415006	0.039518
Song et al 2017	Kidney	PLS1	Plastin-1	Tissue	14 Kca tissues and 14 normal kidney tissues	a quadrupole-Orbitrap LC-MS platform		0.415603	0.001135
Song et al 2017	Kidney	APEH	Acylamino-acid-releasing enzyme	Tissue	14 Kca tissues and 14 normal kidney tissues	a quadrupole-Orbitrap LC-MS platform		0.416846	3.91e-05
Song et al 2017	Kidney	SCRIB	Protein scribble homolog	Tissue	14 Kca tissues and 14 normal kidney tissues	a quadrupole-Orbitrap LC-MS platform		0.418244	0.019419
Song et al 2017	Kidney	SLC44A2	Choline transporter-like protein 2	Tissue	14 Kca tissues and 14 normal kidney tissues	a quadrupole-Orbitrap LC-MS platform		0.419234	0.002111
Song et al 2017	Kidney	ADD1	Alpha-adducin	Tissue	14 Kca tissues and 14 normal kidney tissues	a quadrupole-Orbitrap LC-MS platform		0.419434	0.004403
Song et al 2017	Kidney	DNPH1	2'-deoxynucleoside 5'-phosphate N-hydrolase 1	Tissue	14 Kca tissues and 14 normal kidney tissues	a quadrupole-Orbitrap LC-MS platform		0.419854	0.004608
Song et al 2017	Kidney	ACAT2	Acetyl-CoA acetyltransferase	Tissue	14 Kca tissues and 14 normal kidney tissues	a quadrupole-Orbitrap LC-MS platform		0.419922	0.004686
Song et al 2017	Kidney	PROSC	Proline synthase co-transcribed bacterial homolog protein	Tissue	14 Kca tissues and 14 normal kidney tissues	a quadrupole-Orbitrap LC-MS platform		0.421559	0.006077
Song et al 2017	Kidney	GNS	N-acetylglucosamine-6-sulfatase	Tissue	14 Kca tissues and 14 normal kidney tissues	a quadrupole-Orbitrap LC-MS platform		0.423119	0.034613
Song et al 2017	Kidney	DDAH1	N(G),N(G)-dimethylarginine dimethylaminohydrolase 1	Tissue	14 Kca tissues and 14 normal kidney tissues	a quadrupole-Orbitrap LC-MS platform		0.423408	0.02434
Song et al 2017	Kidney	PRCP	Lysosomal Pro-X carboxypeptidase	Tissue	14 Kca tissues and 14 normal kidney tissues	a quadrupole-Orbitrap LC-MS platform		0.423846	0.000529
Song et al 2017	Kidney	SELO	Selenoprotein O	Tissue	14 Kca tissues and 14 normal kidney tissues	a quadrupole-Orbitrap LC-MS platform		0.426262	0.013868
Song et al 2017	Kidney	AMACR	Alpha-methylacyl-CoA racemase	Tissue	14 Kca tissues and 14 normal kidney tissues	a quadrupole-Orbitrap LC-MS platform		0.426671	0.022177
Song et al 2017	Kidney	OPLAH	5-oxoprolinase	Tissue	14 Kca tissues and 14 normal kidney tissues	a quadrupole-Orbitrap LC-MS platform		0.427467	0.010296
Song et al 2017	Kidney	TMEM27	Collectrin	Tissue	14 Kca tissues and 14 normal kidney tissues	a quadrupole-Orbitrap LC-MS platform		0.427672	0.028938
Song et al 2017	Kidney	DLAT	Dihydrolipoyllysine-residue acetyltransferase component of pyruvate dehydrogenase complex	Tissue	14 Kca tissues and 14 normal kidney tissues	a quadrupole-Orbitrap LC-MS platform		0.42817	0.007134
Song et al 2017	Kidney	COL18A1	Collagen alpha-1(XVIII) chain	Tissue	14 Kca tissues and 14 normal kidney tissues	a quadrupole-Orbitrap LC-MS platform		0.431334	0.02129
Song et al 2017	Kidney	ACE	Angiotensin-converting enzyme	Tissue	14 Kca tissues and 14 normal kidney tissues	a quadrupole-Orbitrap LC-MS platform		0.431592	0.049012
Song et al 2017	Kidney	GLS	Glutaminase kidney isoform	Tissue	14 Kca tissues and 14 normal kidney tissues	a quadrupole-Orbitrap LC-MS platform		0.433018	0.026891
Song et al 2017	Kidney	AKAP9	A-kinase anchor protein 9	Tissue	14 Kca tissues and 14 normal kidney tissues	a quadrupole-Orbitrap LC-MS platform		0.435518	0.005611
Song et al 2017	Kidney	MRPS22	28S ribosomal protein S22	Tissue	14 Kca tissues and 14 normal kidney tissues	a quadrupole-Orbitrap LC-MS platform		0.435779	0.012822
Song et al 2017	Kidney	SDHA	Succinate dehydrogenase [ubiquinone] flavoprotein subunit	Tissue	14 Kca tissues and 14 normal kidney tissues	a quadrupole-Orbitrap LC-MS platform		0.43602	0.034499
Song et al 2017	Kidney	DDI2	Protein DDI1 homolog 2	Tissue	14 Kca tissues and 14 normal kidney tissues	a quadrupole-Orbitrap LC-MS platform		0.436062	0.010178
Song et al 2017	Kidney	OXSM	3-oxoacyl-[acyl-carrier-protein] synthase	Tissue	14 Kca tissues and 14 normal kidney tissues	a quadrupole-Orbitrap LC-MS platform		0.437561	0.006847
Song et al 2017	Kidney	ATP6V1C1	V-type proton ATPase subunit C 1	Tissue	14 Kca tissues and 14 normal kidney tissues	a quadrupole-Orbitrap LC-MS platform		0.437944	0.00344
Song et al 2017	Kidney	CTSA	Lysosomal protective protein	Tissue	14 Kca tissues and 14 normal kidney tissues	a quadrupole-Orbitrap LC-MS platform		0.437989	0.007269
Song et al 2017	Kidney	C16orf62	UPF0505 protein C16orf62	Tissue	14 Kca tissues and 14 normal kidney tissues	a quadrupole-Orbitrap LC-MS platform		0.43888	0.040069
Song et al 2017	Kidney	KIF13B	Kinesin-like protein KIF13B	Tissue	14 Kca tissues and 14 normal kidney tissues	a quadrupole-Orbitrap LC-MS platform		0.439511	0.000422
Song et al 2017	Kidney	SNCA	Alpha-synuclein	Tissue	14 Kca tissues and 14 normal kidney tissues	a quadrupole-Orbitrap LC-MS platform		0.444111	0.005407
Song et al 2017	Kidney	AK1	Adenylate kinase isoenzyme 1	Tissue	14 Kca tissues and 14 normal kidney tissues	a quadrupole-Orbitrap LC-MS platform		0.446793	0.038679
Song et al 2017	Kidney	LRPPRC	Leucine-rich PPR motif-containing protein	Tissue	14 Kca tissues and 14 normal kidney tissues	a quadrupole-Orbitrap LC-MS platform		0.447229	0.003111
Song et al 2017	Kidney	ILVBL	Acetolactate synthase-like protein	Tissue	14 Kca tissues and 14 normal kidney tissues	a quadrupole-Orbitrap LC-MS platform		0.447921	0.01115
Song et al 2017	Kidney	FGB	Fibrinogen beta chain	Tissue	14 Kca tissues and 14 normal kidney tissues	a quadrupole-Orbitrap LC-MS platform		0.448689	0.006881
Song et al 2017	Kidney	NFS1	Cysteine desulfurase	Tissue	14 Kca tissues and 14 normal kidney tissues	a quadrupole-Orbitrap LC-MS platform		0.449261	0.002557
Song et al 2017	Kidney	CBR1	Carbonyl reductase [NADPH] 1	Tissue	14 Kca tissues and 14 normal kidney tissues	a quadrupole-Orbitrap LC-MS platform		0.450087	0.00145
Song et al 2017	Kidney	NDRG2	Protein NDRG2	Tissue	14 Kca tissues and 14 normal kidney tissues	a quadrupole-Orbitrap LC-MS platform		0.450401	0.029778
Song et al 2017	Kidney	LAMP1	Lysosome-associated membrane glycoprotein 1	Tissue	14 Kca tissues and 14 normal kidney tissues	a quadrupole-Orbitrap LC-MS platform		0.455517	0.002837
Song et al 2017	Kidney	PDK2	[Pyruvate dehydrogenase (acetyl-transferring)] kinase isozyme 2	Tissue	14 Kca tissues and 14 normal kidney tissues	a quadrupole-Orbitrap LC-MS platform		0.4559	0.035291
Song et al 2017	Kidney	GFM1	Elongation factor G	Tissue	14 Kca tissues and 14 normal kidney tissues	a quadrupole-Orbitrap LC-MS platform		0.457458	0.012833
Song et al 2017	Kidney	HIBADH	3-hydroxyisobutyrate dehydrogenase	Tissue	14 Kca tissues and 14 normal kidney tissues	a quadrupole-Orbitrap LC-MS platform		0.457847	0.023844
Song et al 2017	Kidney	NMNAT1	Nicotinamide/nicotinic acid mononucleotide adenylyltransferase 1	Tissue	14 Kca tissues and 14 normal kidney tissues	a quadrupole-Orbitrap LC-MS platform		0.458786	0.00805
Song et al 2017	Kidney	CASK	Peripheral plasma membrane protein CASK	Tissue	14 Kca tissues and 14 normal kidney tissues	a quadrupole-Orbitrap LC-MS platform		0.459123	0.002136
Song et al 2017	Kidney	CLIC4	Chloride intracellular channel protein 4	Tissue	14 Kca tissues and 14 normal kidney tissues	a quadrupole-Orbitrap LC-MS platform		0.459138	0.005951
Song et al 2017	Kidney	PTCD3	Pentatricopeptide repeat domain-containing protein 3	Tissue	14 Kca tissues and 14 normal kidney tissues	a quadrupole-Orbitrap LC-MS platform		0.461458	0.019931
Song et al 2017	Kidney	PLS3	Plastin-3	Tissue	14 Kca tissues and 14 normal kidney tissues	a quadrupole-Orbitrap LC-MS platform		0.46237	0.002391
Song et al 2017	Kidney	OGDH	2-oxoglutarate dehydrogenase	Tissue	14 Kca tissues and 14 normal kidney tissues	a quadrupole-Orbitrap LC-MS platform		0.463722	0.042159
Song et al 2017	Kidney	LACTB2	Endoribonuclease LACTB2	Tissue	14 Kca tissues and 14 normal kidney tissues	a quadrupole-Orbitrap LC-MS platform		0.463831	0.014508
Song et al 2017	Kidney	FGA	Fibrinogen alpha chain	Tissue	14 Kca tissues and 14 normal kidney tissues	a quadrupole-Orbitrap LC-MS platform		0.464768	0.018998
Song et al 2017	Kidney	FGG	Fibrinogen gamma chain	Tissue	14 Kca tissues and 14 normal kidney tissues	a quadrupole-Orbitrap LC-MS platform		0.465677	0.002555
Song et al 2017	Kidney	NAPRT	Nicotinate phosphoribosyltransferase	Tissue	14 Kca tissues and 14 normal kidney tissues	a quadrupole-Orbitrap LC-MS platform		0.465686	0.014804
Song et al 2017	Kidney	HSPA12A	Heat shock 70 kDa protein 12A	Tissue	14 Kca tissues and 14 normal kidney tissues	a quadrupole-Orbitrap LC-MS platform		0.468137	0.000144
Song et al 2017	Kidney	PDHX	Pyruvate dehydrogenase protein X component	Tissue	14 Kca tissues and 14 normal kidney tissues	a quadrupole-Orbitrap LC-MS platform		0.471697	0.001588
Song et al 2017	Kidney	TIMM9	Mitochondrial import inner membrane translocase subunit Tim9	Tissue	14 Kca tissues and 14 normal kidney tissues	a quadrupole-Orbitrap LC-MS platform		0.472703	0.015991
Song et al 2017	Kidney	TBC1D17	TBC1 domain family member 17	Tissue	14 Kca tissues and 14 normal kidney tissues	a quadrupole-Orbitrap LC-MS platform		0.473195	0.011827
Song et al 2017	Kidney	ATP6V0D1	V-type proton ATPase subunit d 1	Tissue	14 Kca tissues and 14 normal kidney tissues	a quadrupole-Orbitrap LC-MS platform		0.476582	0.002311
Song et al 2017	Kidney	MRI1	Methylthioribose-1-phosphate isomerase	Tissue	14 Kca tissues and 14 normal kidney tissues	a quadrupole-Orbitrap LC-MS platform		0.477405	0.037533
Song et al 2017	Kidney	KYNU	Kynureninase	Tissue	14 Kca tissues and 14 normal kidney tissues	a quadrupole-Orbitrap LC-MS platform		0.478401	0.041234
Song et al 2017	Kidney	SETD3	Histone-lysine N-methyltransferase setd3	Tissue	14 Kca tissues and 14 normal kidney tissues	a quadrupole-Orbitrap LC-MS platform		0.482447	0.028456
Song et al 2017	Kidney	C14orf159	UPF0317 protein C14orf159	Tissue	14 Kca tissues and 14 normal kidney tissues	a quadrupole-Orbitrap LC-MS platform		0.487016	0.015442
Song et al 2017	Kidney	OSBPL8	Oxysterol-binding protein-related protein 8	Tissue	14 Kca tissues and 14 normal kidney tissues	a quadrupole-Orbitrap LC-MS platform		0.490104	0.001283
Song et al 2017	Kidney	PRDX2	Peroxiredoxin-2	Tissue	14 Kca tissues and 14 normal kidney tissues	a quadrupole-Orbitrap LC-MS platform		0.492658	0.017071
Song et al 2017	Kidney	EPHX1	Epoxide hydrolase 1	Tissue	14 Kca tissues and 14 normal kidney tissues	a quadrupole-Orbitrap LC-MS platform		0.4937	0.016225
Song et al 2017	Kidney	DNAJC11	DnaJ homolog subfamily C member 11	Tissue	14 Kca tissues and 14 normal kidney tissues	a quadrupole-Orbitrap LC-MS platform		0.494094	0.029159
Song et al 2017	Kidney	MRPS27	28S ribosomal protein S27	Tissue	14 Kca tissues and 14 normal kidney tissues	a quadrupole-Orbitrap LC-MS platform		0.494228	0.021318
Song et al 2017	Kidney	ADD3	Gamma-adducin	Tissue	14 Kca tissues and 14 normal kidney tissues	a quadrupole-Orbitrap LC-MS platform		0.496221	0.006041
Song et al 2017	Kidney	PGM5	Phosphoglucomutase-like protein 5	Tissue	14 Kca tissues and 14 normal kidney tissues	a quadrupole-Orbitrap LC-MS platform		0.496817	0.020211
Song et al 2017	Kidney	ISCA2	Iron-sulfur cluster assembly 2 homolog	Tissue	14 Kca tissues and 14 normal kidney tissues	a quadrupole-Orbitrap LC-MS platform		0.497332	0.041719
Song et al 2017	Kidney	SF3A3	Splicing factor 3A subunit 3	Tissue	14 Kca tissues and 14 normal kidney tissues	a quadrupole-Orbitrap LC-MS platform		0.497873	0.0117
Song et al 2017	Kidney	ME3	NADP-dependent malic enzyme	Tissue	14 Kca tissues and 14 normal kidney tissues	a quadrupole-Orbitrap LC-MS platform		0.498207	0.002199
Song et al 2017	Kidney	ASAH1	Acid ceramidase	Tissue	14 Kca tissues and 14 normal kidney tissues	a quadrupole-Orbitrap LC-MS platform		0.498965	0.011399
Song et al 2017	Kidney	GOSR2	Golgi SNAP receptor complex member 2	Tissue	14 Kca tissues and 14 normal kidney tissues	a quadrupole-Orbitrap LC-MS platform		0.499834	0.027702
Song et al 2017	Kidney	HSD17B10	3-hydroxyacyl-CoA dehydrogenase type-2	Tissue	14 Kca tissues and 14 normal kidney tissues	a quadrupole-Orbitrap LC-MS platform		0.499999	0.008768
Song et al 2017	Kidney	GIT2	ARF GTPase-activating protein GIT2	Tissue	14 Kca tissues and 14 normal kidney tissues	a quadrupole-Orbitrap LC-MS platform		2.01021	0.02669
Song et al 2017	Kidney	P4HA1	Prolyl 4-hydroxylase subunit alpha-1	Tissue	14 Kca tissues and 14 normal kidney tissues	a quadrupole-Orbitrap LC-MS platform		2.02336	0.004313
Song et al 2017	Kidney	ANXA1	Annexin A1	Tissue	14 Kca tissues and 14 normal kidney tissues	a quadrupole-Orbitrap LC-MS platform		2.07076	0.048881
Song et al 2017	Kidney	CRTAP	Cartilage-associated protein	Tissue	14 Kca tissues and 14 normal kidney tissues	a quadrupole-Orbitrap LC-MS platform		2.10119	0.039748
Song et al 2017	Kidney	LAMC1	Laminin subunit gamma-1	Tissue	14 Kca tissues and 14 normal kidney tissues	a quadrupole-Orbitrap LC-MS platform		2.14869	0.042768
Song et al 2017	Kidney	RCN1	Reticulocalbin-1	Tissue	14 Kca tissues and 14 normal kidney tissues	a quadrupole-Orbitrap LC-MS platform		2.17124	0.027706
Song et al 2017	Kidney	PGK1	Phosphoglycerate kinase 1	Tissue	14 Kca tissues and 14 normal kidney tissues	a quadrupole-Orbitrap LC-MS platform		2.19664	0.000512
Song et al 2017	Kidney	FHL1	Four and a half LIM domains protein 1	Tissue	14 Kca tissues and 14 normal kidney tissues	a quadrupole-Orbitrap LC-MS platform		2.23396	0.03915
Song et al 2017	Kidney	HMOX1	Heme oxygenase 1	Tissue	14 Kca tissues and 14 normal kidney tissues	a quadrupole-Orbitrap LC-MS platform		2.24434	0.005735
Song et al 2017	Kidney	H6PD	GDH/6PGL endoplasmic bifunctional protein	Tissue	14 Kca tissues and 14 normal kidney tissues	a quadrupole-Orbitrap LC-MS platform		2.26113	0.049756
Song et al 2017	Kidney	AHNAK2	Protein AHNAK2	Tissue	14 Kca tissues and 14 normal kidney tissues	a quadrupole-Orbitrap LC-MS platform		2.29245	0.039491
Song et al 2017	Kidney	ALDOA	Fructose-bisphosphate aldolase A	Tissue	14 Kca tissues and 14 normal kidney tissues	a quadrupole-Orbitrap LC-MS platform		2.32206	0.022651
Song et al 2017	Kidney	CD109	CD109 antigen	Tissue	14 Kca tissues and 14 normal kidney tissues	a quadrupole-Orbitrap LC-MS platform		2.33275	0.017188
Song et al 2017	Kidney	RSL1D1	Ribosomal L1 domain-containing protein 1	Tissue	14 Kca tissues and 14 normal kidney tissues	a quadrupole-Orbitrap LC-MS platform		2.338	0.03525
Song et al 2017	Kidney	FKBP10	Peptidyl-prolyl cis-trans isomerase FKBP10	Tissue	14 Kca tissues and 14 normal kidney tissues	a quadrupole-Orbitrap LC-MS platform		2.37708	0.017047
Song et al 2017	Kidney	PDK1	[Pyruvate dehydrogenase (acetyl-transferring)] kinase isozyme 1	Tissue	14 Kca tissues and 14 normal kidney tissues	a quadrupole-Orbitrap LC-MS platform		2.38987	0.012749
Song et al 2017	Kidney	P4HB	Protein disulfide-isomerase	Tissue	14 Kca tissues and 14 normal kidney tissues	a quadrupole-Orbitrap LC-MS platform		2.39065	0.006465
Song et al 2017	Kidney	HSPB1	Heat shock protein beta-1	Tissue	14 Kca tissues and 14 normal kidney tissues	a quadrupole-Orbitrap LC-MS platform		2.41576	0.000583
Song et al 2017	Kidney	ICAM1	Intercellular adhesion molecule 1	Tissue	14 Kca tissues and 14 normal kidney tissues	a quadrupole-Orbitrap LC-MS platform		2.46339	0.012004
Song et al 2017	Kidney	LAMA4	Laminin subunit alpha-4	Tissue	14 Kca tissues and 14 normal kidney tissues	a quadrupole-Orbitrap LC-MS platform		2.46916	0.015158
Song et al 2017	Kidney	VWA1	von Willebrand factor A domain-containing protein 1	Tissue	14 Kca tissues and 14 normal kidney tissues	a quadrupole-Orbitrap LC-MS platform		2.47385	0.02729
Song et al 2017	Kidney	GBP1	Guanylate-binding protein 1	Tissue	14 Kca tissues and 14 normal kidney tissues	a quadrupole-Orbitrap LC-MS platform		2.56282	0.006185
Song et al 2017	Kidney	PYGL	Glycogen phosphorylase	Tissue	14 Kca tissues and 14 normal kidney tissues	a quadrupole-Orbitrap LC-MS platform		2.58253	0.00032
Song et al 2017	Kidney	EHD2	EH domain-containing protein 2	Tissue	14 Kca tissues and 14 normal kidney tissues	a quadrupole-Orbitrap LC-MS platform		2.59012	0.011553
Song et al 2017	Kidney	PTRF	Polymerase I and transcript release factor	Tissue	14 Kca tissues and 14 normal kidney tissues	a quadrupole-Orbitrap LC-MS platform		2.59729	0.01357
Song et al 2017	Kidney	VWF	von Willebrand factor	Tissue	14 Kca tissues and 14 normal kidney tissues	a quadrupole-Orbitrap LC-MS platform		2.63021	0.014498
Song et al 2017	Kidney	PRDX4	Peroxiredoxin-4	Tissue	14 Kca tissues and 14 normal kidney tissues	a quadrupole-Orbitrap LC-MS platform		2.65813	0.012411
Song et al 2017	Kidney	PKM	Pyruvate kinase PKM	Tissue	14 Kca tissues and 14 normal kidney tissues	a quadrupole-Orbitrap LC-MS platform		2.83316	0.020354
Song et al 2017	Kidney	TAP1	Antigen peptide transporter 1	Tissue	14 Kca tissues and 14 normal kidney tissues	a quadrupole-Orbitrap LC-MS platform		2.93033	0.020785
Song et al 2017	Kidney	SERPINH1	Serpin H1	Tissue	14 Kca tissues and 14 normal kidney tissues	a quadrupole-Orbitrap LC-MS platform		2.9721	0.002967
Song et al 2017	Kidney	NAMPT	Nicotinamide phosphoribosyltransferase	Tissue	14 Kca tissues and 14 normal kidney tissues	a quadrupole-Orbitrap LC-MS platform		2.98555	0.00349
Song et al 2017	Kidney	MVP	Major vault protein	Tissue	14 Kca tissues and 14 normal kidney tissues	a quadrupole-Orbitrap LC-MS platform		3.01931	0.043349
Song et al 2017	Kidney	LGALS1	Galectin-1	Tissue	14 Kca tissues and 14 normal kidney tissues	a quadrupole-Orbitrap LC-MS platform		3.02922	0.025626
Song et al 2017	Kidney	CSPG4	Chondroitin sulfate proteoglycan 4	Tissue	14 Kca tissues and 14 normal kidney tissues	a quadrupole-Orbitrap LC-MS platform		3.10791	0.013757
Song et al 2017	Kidney	FTH1	Ferritin heavy chain	Tissue	14 Kca tissues and 14 normal kidney tissues	a quadrupole-Orbitrap LC-MS platform		3.13545	0.000816
Song et al 2017	Kidney	TYMP	Thymidine phosphorylase	Tissue	14 Kca tissues and 14 normal kidney tissues	a quadrupole-Orbitrap LC-MS platform		3.13612	0.02517
Song et al 2017	Kidney	HPCAL1	Hippocalcin-like protein 1	Tissue	14 Kca tissues and 14 normal kidney tissues	a quadrupole-Orbitrap LC-MS platform		3.16123	0.010012
Song et al 2017	Kidney	ALDOC	Fructose-bisphosphate aldolase C	Tissue	14 Kca tissues and 14 normal kidney tissues	a quadrupole-Orbitrap LC-MS platform		3.16864	0.01028
Song et al 2017	Kidney	ACLY	ATP-citrate synthase	Tissue	14 Kca tissues and 14 normal kidney tissues	a quadrupole-Orbitrap LC-MS platform		3.1724	0.001351
Song et al 2017	Kidney	NDRG1	Protein NDRG1	Tissue	14 Kca tissues and 14 normal kidney tissues	a quadrupole-Orbitrap LC-MS platform		3.28962	0.004818
Song et al 2017	Kidney	ERO1A	ERO1-like protein alpha	Tissue	14 Kca tissues and 14 normal kidney tissues	a quadrupole-Orbitrap LC-MS platform		3.32773	0.043301
Song et al 2017	Kidney	SLC2A1	Solute carrier family 2, facilitated glucose transporter member 1	Tissue	14 Kca tissues and 14 normal kidney tissues	a quadrupole-Orbitrap LC-MS platform		3.41181	0.022926
Song et al 2017	Kidney	PLOD3	Procollagen-lysine,2-oxoglutarate 5-dioxygenase 3	Tissue	14 Kca tissues and 14 normal kidney tissues	a quadrupole-Orbitrap LC-MS platform		3.54969	0.034712
Song et al 2017	Kidney	SOD2	Superoxide dismutase [Mn]	Tissue	14 Kca tissues and 14 normal kidney tissues	a quadrupole-Orbitrap LC-MS platform		3.80295	0.00869
Song et al 2017	Kidney	SCARB1	Scavenger receptor class B member 1	Tissue	14 Kca tissues and 14 normal kidney tissues	a quadrupole-Orbitrap LC-MS platform		4.03124	0.013083
Song et al 2017	Kidney	NOL3	Nucleolar protein 3	Tissue	14 Kca tissues and 14 normal kidney tissues	a quadrupole-Orbitrap LC-MS platform		4.45546	0.001891
Song et al 2017	Kidney	ENPP3	Ectonucleotide pyrophosphatase/phosphodiesterase family member 3	Tissue	14 Kca tissues and 14 normal kidney tissues	a quadrupole-Orbitrap LC-MS platform		4.69213	0.02018
Song et al 2017	Kidney	LDHA	L-lactate dehydrogenase A chain	Tissue	14 Kca tissues and 14 normal kidney tissues	a quadrupole-Orbitrap LC-MS platform	WB, IHC	4.91784	0.005488
Song et al 2017	Kidney	COLGALT1	Procollagen galactosyltransferase 1	Tissue	14 Kca tissues and 14 normal kidney tissues	a quadrupole-Orbitrap LC-MS platform		5.1838	0.002199
Song et al 2017	Kidney	ANXA4	Annexin A4	Tissue	14 Kca tissues and 14 normal kidney tissues	a quadrupole-Orbitrap LC-MS platform	WB, IHC	6.22136	0.001304
Song et al 2017	Kidney	NNMT	Nicotinamide N-methyltransferase	Tissue	14 Kca tissues and 14 normal kidney tissues	a quadrupole-Orbitrap LC-MS platform	WB, IHC	6.29684	0.007519
Song et al 2017	Kidney	ENO2	Gamma-enolase	Tissue	14 Kca tissues and 14 normal kidney tissues	a quadrupole-Orbitrap LC-MS platform		6.92224	0.001633
Song et al 2017	Kidney	PFKP	ATP-dependent 6-phosphofructokinase	Tissue	14 Kca tissues and 14 normal kidney tissues	a quadrupole-Orbitrap LC-MS platform		7.09783	0.000128
Song et al 2017	Kidney	PLIN2	Perilipin-2	Tissue	14 Kca tissues and 14 normal kidney tissues	a quadrupole-Orbitrap LC-MS platform	WB, IHC	7.29247	0.007153
Song et al 2017	Kidney	TGM2	Protein-glutamine gamma-glutamyltransferase 2	Tissue	14 Kca tissues and 14 normal kidney tissues	a quadrupole-Orbitrap LC-MS platform		10.6141	0.04068
Okamura et al 2008	Kidney	PFKP	6-Phosphofructokinase type C	Tissue	14 Kca tissues and 14 normal kidney tissues	MALDI-TOF MS		4.9	0.034
Okamura et al 2008	Kidney	PFKL	6-Phosphofructokinase, liver type	Tissue	14 Kca tissues and 14 normal kidney tissues	MALDI-TOF MS		6.9	3.4e-06
Okamura et al 2008	Kidney	CRYAB	a-Crystallin B chain	Tissue	14 Kca tissues and 14 normal kidney tissues	MALDI-TOF MS		2.9	0.012
Okamura et al 2008	Kidney	ENO1	a-Enolase	Tissue	14 Kca tissues and 14 normal kidney tissues	MALDI-TOF MS		2.3	0.00019
Okamura et al 2008	Kidney	ANXA4	Annexin A4	Tissue	14 Kca tissues and 14 normal kidney tissues	MALDI-TOF MS		8.5	0.014
Okamura et al 2008	Kidney	APOA1	Apolipoprotein A-I precursor	Tissue	14 Kca tissues and 14 normal kidney tissues	MALDI-TOF MS		2.9	0.00011
Okamura et al 2008	Kidney	CANX	Calnexin precursor	Tissue	14 Kca tissues and 14 normal kidney tissues	MALDI-TOF MS		2	0.036
Okamura et al 2008	Kidney	CNDP2	Carnosine Dipeptidase 2	Tissue	14 Kca tissues and 14 normal kidney tissues	MALDI-TOF MS	WB,RT-PCR	3.3	0.011
Okamura et al 2008	Kidney	EZR	Ezrin	Tissue	14 Kca tissues and 14 normal kidney tissues	MALDI-TOF MS		1	0.016
Okamura et al 2008	Kidney	FGG	Fibrinogen g chain precursor	Tissue	14 Kca tissues and 14 normal kidney tissues	MALDI-TOF MS		3.1	0.018
Okamura et al 2008	Kidney	FN1	Fibronectin precursor	Tissue	14 Kca tissues and 14 normal kidney tissues	MALDI-TOF MS		4.8	0.00025
Okamura et al 2008	Kidney	FHL1	Four and a half LIM domains protein 1	Tissue	14 Kca tissues and 14 normal kidney tissues	MALDI-TOF MS		2.6	0.0018
Okamura et al 2008	Kidney	ALDOA	Fructose-bisphosphate aldolase A	Tissue	14 Kca tissues and 14 normal kidney tissues	MALDI-TOF MS		2.9	0.00098
Okamura et al 2008	Kidney	LGALS1	Galectin-1	Tissue	14 Kca tissues and 14 normal kidney tissues	MALDI-TOF MS	WB,RT-PCR	2.4	0.0015
Okamura et al 2008	Kidney	LGALS3	Galectin-3	Tissue	14 Kca tissues and 14 normal kidney tissues	MALDI-TOF MS		4.1	0.014
Okamura et al 2008	Kidney	PRKCSH	Glucosidase two subunit b precursor	Tissue	14 Kca tissues and 14 normal kidney tissues	MALDI-TOF MS		1.3	0.0022
Okamura et al 2008	Kidney	GAPDH	Glyceraldehyde-3-phosphate dehydrogenase (GAPDH)	Tissue	14 Kca tissues and 14 normal kidney tissues	MALDI-TOF MS		2.1	0.002
Okamura et al 2008	Kidney	HSPB1	Heat shock protein b-1 (HspB1) (heat shock 27 kDa protein)	Tissue	14 Kca tissues and 14 normal kidney tissues	MALDI-TOF MS		2.1	0.012
Okamura et al 2008	Kidney	HNRNPA2B1	Heterogeneous nuclear ribonucleoproteins A2/B1	Tissue	14 Kca tissues and 14 normal kidney tissues	MALDI-TOF MS		2.3	0.012
Okamura et al 2008	Kidney	HLA-A	HLA class I histocompatibility antigen, A-25 a chain precursor	Tissue	14 Kca tissues and 14 normal kidney tissues	MALDI-TOF MS		2.4	0.00068
Okamura et al 2008	Kidney	HLA-B	HLA class I histocompatibility antigen, B-7 a chain precursor	Tissue	14 Kca tissues and 14 normal kidney tissues	MALDI-TOF MS		4.5	0.035
Okamura et al 2008	Kidney	LMNA	Lamin-A/C	Tissue	14 Kca tissues and 14 normal kidney tissues	MALDI-TOF MS		7.4	0.0088
Okamura et al 2008	Kidney	LDHA	L-lactate dehydrogenase A chain	Tissue	14 Kca tissues and 14 normal kidney tissues	MALDI-TOF MS		7.8	0.025
Okamura et al 2008	Kidney	PGAM1	Phosphoglycerate mutase 1	Tissue	14 Kca tissues and 14 normal kidney tissues	MALDI-TOF MS		3	0.0059
Okamura et al 2008	Kidney	PLEC	Plectin-1	Tissue	14 Kca tissues and 14 normal kidney tissues	MALDI-TOF MS		2.3	0.035
Okamura et al 2008	Kidney	ARL6IP5	PRA1 family protein 3	Tissue	14 Kca tissues and 14 normal kidney tissues	MALDI-TOF MS		2.1	0.0012
Okamura et al 2008	Kidney	PTGES3	Prostaglandin E synthase 3	Tissue	14 Kca tissues and 14 normal kidney tissues	MALDI-TOF MS		4	0.014
Okamura et al 2008	Kidney	PKM	Pyruvate kinase isozymes M1/M2	Tissue	14 Kca tissues and 14 normal kidney tissues	MALDI-TOF MS		4.7	1.3e-05
Okamura et al 2008	Kidney	RCN1	Reticulocalbin-1 precursor	Tissue	14 Kca tissues and 14 normal kidney tissues	MALDI-TOF MS		2.8	0.00015
Okamura et al 2008	Kidney	ALDH1A1	Retinal dehydrogenase 1	Tissue	14 Kca tissues and 14 normal kidney tissues	MALDI-TOF MS		1.5	0.014
Okamura et al 2008	Kidney	TPI1	Triosephosphate isomerase (TIM)	Tissue	14 Kca tissues and 14 normal kidney tissues	MALDI-TOF MS		1.8	0.0004
Okamura et al 2008	Kidney	TPP1	Tripeptidyl-peptidase 1 precursor	Tissue	14 Kca tissues and 14 normal kidney tissues	MALDI-TOF MS		1.7	0.025
Okamura et al 2008	Kidney	LMAN2	Vesicular integral-membrane protein VIP36 precursor	Tissue	14 Kca tissues and 14 normal kidney tissues	MALDI-TOF MS		1.6	0.015
Okamura et al 2008	Kidney	VIM	Vimentin	Tissue	14 Kca tissues and 14 normal kidney tissues	MALDI-TOF MS		5.6	0.00026
Okamura et al 2008	Kidney	ABAT	4-Aminobutyrate aminotransferase, mitochondrial precursor	Tissue	14 Kca tissues and 14 normal kidney tissues	MALDI-TOF MS		NC	6.9e-08
Okamura et al 2008	Kidney	ABHD14B	Abhydrolase domain-containing protein 14B	Tissue	14 Kca tissues and 14 normal kidney tissues	MALDI-TOF MS		0.31	0.035
Okamura et al 2008	Kidney	ACO2	Aconitate hydratase, mitochondrial precursor	Tissue	14 Kca tissues and 14 normal kidney tissues	MALDI-TOF MS		0.14	0.001
Okamura et al 2008	Kidney	ACOT2	Acyl-coenzyme A thioesterase 2, mitochondrial precursor	Tissue	14 Kca tissues and 14 normal kidney tissues	MALDI-TOF MS		0.2	0.00095
Okamura et al 2008	Kidney	AK4	Adenylate kinase isoenzyme 4, mitochondrial	Tissue	14 Kca tissues and 14 normal kidney tissues	MALDI-TOF MS		0.36	0.0092
Okamura et al 2008	Kidney	SLC25A5	ADP/ATP translocase 2	Tissue	14 Kca tissues and 14 normal kidney tissues	MALDI-TOF MS		0.21	0.00014
Okamura et al 2008	Kidney	SLC25A6	ADP/ATP translocase 3	Tissue	14 Kca tissues and 14 normal kidney tissues	MALDI-TOF MS		0.21	0.00014
Okamura et al 2008	Kidney	ALDH2	Aldehyde dehydrogenase, mitochondrial precursor	Tissue	14 Kca tissues and 14 normal kidney tissues	MALDI-TOF MS		0.23	0.0033
Okamura et al 2008	Kidney	GALM	Aldose 1-epimerase	Tissue	14 Kca tissues and 14 normal kidney tissues	MALDI-TOF MS		0.21	0.03
Okamura et al 2008	Kidney	ACTN4	a-Actinin-4	Tissue	14 Kca tissues and 14 normal kidney tissues	MALDI-TOF MS		0.24	0.0036
Okamura et al 2008	Kidney	ACY1	Aminoacylase-1	Tissue	14 Kca tissues and 14 normal kidney tissues	MALDI-TOF MS		0.041	0.025
Okamura et al 2008	Kidney	ANPEP	Aminopeptidase N	Tissue	14 Kca tissues and 14 normal kidney tissues	MALDI-TOF MS		0.2	0.016
Okamura et al 2008	Kidney	APOA1	Apolipoprotein A-I precursor	Tissue	14 Kca tissues and 14 normal kidney tissues	MALDI-TOF MS		0.25	0.00032
Okamura et al 2008	Kidney	AQP1	Aquaporin-1	Tissue	14 Kca tissues and 14 normal kidney tissues	MALDI-TOF MS		0.14	0.038
Okamura et al 2008	Kidney	ATP5PD	ATP synthase D chain, mitochondrial	Tissue	14 Kca tissues and 14 normal kidney tissues	MALDI-TOF MS		0.29	0.0002
Okamura et al 2008	Kidney	HSPG2	Basement membrane-specific heparan sulfate proteoglycan core protein precursor	Tissue	14 Kca tissues and 14 normal kidney tissues	MALDI-TOF MS		0.23	0.023
Okamura et al 2008	Kidney	ENO3	b-Enolase	Tissue	14 Kca tissues and 14 normal kidney tissues	MALDI-TOF MS		NC	9e-07
Okamura et al 2008	Kidney	BHMT	Betaine–homocysteine S-methyltransferase 1	Tissue	14 Kca tissues and 14 normal kidney tissues	MALDI-TOF MS		0.16	1.4e-05
Okamura et al 2008	Kidney	CBR1	Carbonyl reductase [NADPH] 1	Tissue	14 Kca tissues and 14 normal kidney tissues	MALDI-TOF MS		0.21	0.053
Okamura et al 2008	Kidney	CHDH	Choline dehydrogenase	Tissue	14 Kca tissues and 14 normal kidney tissues	MALDI-TOF MS		0.3	0.002
Okamura et al 2008	Kidney	COL14A1	Collagen a-1(XIV) chain precursor	Tissue	14 Kca tissues and 14 normal kidney tissues	MALDI-TOF MS		0.18	0.024
Okamura et al 2008	Kidney	COL18A1	Collagen a-1(XVIII) chain precursor	Tissue	14 Kca tissues and 14 normal kidney tissues	MALDI-TOF MS		0.14	0.0035
Okamura et al 2008	Kidney	C9	Complement component C9 precursor	Tissue	14 Kca tissues and 14 normal kidney tissues	MALDI-TOF MS		NC	0.036
Okamura et al 2008	Kidney	CKB	Creatine kinase B-type	Tissue	14 Kca tissues and 14 normal kidney tissues	MALDI-TOF MS		NC	0.011
Okamura et al 2008	Kidney	COX6B1	Cytochrome c oxidase subunit Vib isoform 1 (COX VIb-1)	Tissue	14 Kca tissues and 14 normal kidney tissues	MALDI-TOF MS		0.15	0.0014
Okamura et al 2008	Kidney	ECHS1	Enoyl-CoA hydratase, mitochondrial precursor	Tissue	14 Kca tissues and 14 normal kidney tissues	MALDI-TOF MS		0.073	0.011
Okamura et al 2008	Kidney	FGB	Fibrinogen b chain precursor	Tissue	14 Kca tissues and 14 normal kidney tissues	MALDI-TOF MS		0.26	0.006
Okamura et al 2008	Kidney	ALDOB	Fructose-bisphosphate aldolase B (liver-type aldolase)	Tissue	14 Kca tissues and 14 normal kidney tissues	MALDI-TOF MS		NC	0.0047
Okamura et al 2008	Kidney	GGT1	g-Glutamyltranspeptidase 1 precursor	Tissue	14 Kca tissues and 14 normal kidney tissues	MALDI-TOF MS		NC	0.022
Okamura et al 2008	Kidney	GATM	Glycine amidinotransferase, mito-chondrial precursor	Tissue	14 Kca tissues and 14 normal kidney tissues	MALDI-TOF MS		0.049	0.029
Okamura et al 2008	Kidney	GLYAT	Glycine N-acyltransferase	Tissue	14 Kca tissues and 14 normal kidney tissues	MALDI-TOF MS		0.31	0.00071
Okamura et al 2008	Kidney	IDH1	Isocitrate dehydrogenase [NADP] cytoplasmic	Tissue	14 Kca tissues and 14 normal kidney tissues	MALDI-TOF MS		0.21	0.0028
Okamura et al 2008	Kidney	IDH2	Isocitrate dehydrogenase [NADP], mitochondrial precursor	Tissue	14 Kca tissues and 14 normal kidney tissues	MALDI-TOF MS		NC	0.015
Okamura et al 2008	Kidney	LDHB	L-lactate dehydrogenase B chain	Tissue	14 Kca tissues and 14 normal kidney tissues	MALDI-TOF MS		0.16	0.0018
Okamura et al 2008	Kidney	ALDH6A1	Methylmalonate-semialdehyde dehydrogenase [acylating], mitochondrial precursor	Tissue	14 Kca tissues and 14 normal kidney tissues	MALDI-TOF MS		NC	0.0018
Okamura et al 2008	Kidney	MSN	Moesin	Tissue	14 Kca tissues and 14 normal kidney tissues	MALDI-TOF MS		0.32	0.015
Okamura et al 2008	Kidney	NDUFA4	NADH dehydrogenase [ubiquinone] 1 a subcomplex subunit 4	Tissue	14 Kca tissues and 14 normal kidney tissues	MALDI-TOF MS		0.074	0.027
Okamura et al 2008	Kidney	NDUFB8	NADH dehydrogenase [ubiquinone] 1 b subcomplex subunit 8, mitochondrial precursor	Tissue	14 Kca tissues and 14 normal kidney tissues	MALDI-TOF MS		NC	0.0043
Okamura et al 2008	Kidney	NDUFB9	NADH dehydrogenase [ubiquinone] 1 b subcomplex subunit 9	Tissue	14 Kca tissues and 14 normal kidney tissues	MALDI-TOF MS		0.25	0.033
Okamura et al 2008	Kidney	NDUFS3	NADH dehydrogenase [ubiquinone] iron–sulfur protein 3, mitochondrial precursor	Tissue	14 Kca tissues and 14 normal kidney tissues	MALDI-TOF MS		NC	0.0009
Okamura et al 2008	Kidney	NDUFS1	NADH–ubiquinone oxidoreductase 75 kDa subunit, mitochondrial precursor	Tissue	14 Kca tissues and 14 normal kidney tissues	MALDI-TOF MS		NC	0.021
Okamura et al 2008	Kidney	NID1	Nidogen-1 precursor	Tissue	14 Kca tissues and 14 normal kidney tissues	MALDI-TOF MS		0.42	0.0084
Okamura et al 2008	Kidney	PEBP1	Phosphatidylethanolamine-binding protein 1	Tissue	14 Kca tissues and 14 normal kidney tissues	MALDI-TOF MS		0.42	0.027
Okamura et al 2008	Kidney	PCK2	Phosphoenolpyruvate carboxykinase [GTP], mitochondrial precursor	Tissue	14 Kca tissues and 14 normal kidney tissues	MALDI-TOF MS		0.26	0.0025
Okamura et al 2008	Kidney	PCK1	Phosphoenolpyruvate carboxykinase, cytosolic	Tissue	14 Kca tissues and 14 normal kidney tissues	MALDI-TOF MS		NC	0.096
Okamura et al 2008	Kidney	RBP4	Retinol binding protein	Tissue	14 Kca tissues and 14 normal kidney tissues	MALDI-TOF MS		NC	7.3e-08
Okamura et al 2008	Kidney	ATP1A1	Sodium/potassium-transporting ATPase subunit a-1 precursor	Tissue	14 Kca tissues and 14 normal kidney tissues	MALDI-TOF MS		0.12	0.0088
Okamura et al 2008	Kidney	SAMM50	Sorting and assembly machinery component 50 homolog	Tissue	14 Kca tissues and 14 normal kidney tissues	MALDI-TOF MS		NC	0.017
Okamura et al 2008	Kidney	SDHA	Succinate dehydrogenase [ubiquinone] flavoprotein subunit, mitochondrial precursor	Tissue	14 Kca tissues and 14 normal kidney tissues	MALDI-TOF MS		0.3	0.019
Okamura et al 2008	Kidney	SUOX	Sulfite oxidase, mitochondrial precursor	Tissue	14 Kca tissues and 14 normal kidney tissues	MALDI-TOF MS			0.012
Okamura et al 2008	Kidney	TST	Thiosulfate sulfurtransferase	Tissue	14 Kca tissues and 14 normal kidney tissues	MALDI-TOF MS		0.12	0.0029
Okamura et al 2008	Kidney	HADHB	Trifunctional enzyme subunit b, mitochondrial precursor	Tissue	14 Kca tissues and 14 normal kidney tissues	MALDI-TOF MS		0.21	0.00051
Okamura et al 2008	Kidney	TINAGL1	Tubulointerstitial nephritis antigen-like precursor	Tissue	14 Kca tissues and 14 normal kidney tissues	MALDI-TOF MS		0.2	0.041
Okamura et al 2008	Kidney	UQCRB	Ubiquinol–cytochrome c reductase complex 14 kDa protein	Tissue	14 Kca tissues and 14 normal kidney tissues	MALDI-TOF MS		NC	0.0015
Okamura et al 2008	Kidney	UQCRC1	Ubiquinol–cytochrome c reductase complex core protein 1, mitochondrial precursor	Tissue	14 Kca tissues and 14 normal kidney tissues	MALDI-TOF MS		NC	0.016
Okamura et al 2008	Kidney	UMOD	Uromodulin precursor	Tissue	14 Kca tissues and 14 normal kidney tissues	MALDI-TOF MS		NC	0.00092
Okamura et al 2008	Kidney	VTN	Vitronectin, precursor	Tissue	14 Kca tissues and 14 normal kidney tissues	MALDI-TOF MS		0.22	0.014
Okamura et al 2008	Kidney	VDAC1	Voltage-dependent anion-selective channel protein 1	Tissue	14 Kca tissues and 14 normal kidney tissues	MALDI-TOF MS		0.27	0.04
Weißer et al 2015	Kidney	CLIC1	Chloride intracellular channel protein 1	FFPE tissues	4 FFPE Kca tissue and 4 djacent non-malignant FFPE tissues	LC-MS/MS		1.93187	0.01
Weißer et al 2015	Kidney	EIF3F	Eukaryotic translation initiation factor 3 subunit F {ECO:0000255|HAMAP-Rule:MF_03005}	FFPE tissues	4 FFPE Kca tissue and 4 djacent non-malignant FFPE tissues	LC-MS/MS		1.79005	0.05
Weißer et al 2015	Kidney	IMPA2	Inositol monophosphatase 2	FFPE tissues	4 FFPE Kca tissue and 4 djacent non-malignant FFPE tissues	LC-MS/MS		1.93187	0.05
Weißer et al 2015	Kidney	PSMA7	Proteasome subunit alpha type-7	FFPE tissues	4 FFPE Kca tissue and 4 djacent non-malignant FFPE tissues	LC-MS/MS		1.91853	0.01
Weißer et al 2015	Kidney	TAPBP	Tapasin	FFPE tissues	4 FFPE Kca tissue and 4 djacent non-malignant FFPE tissues	LC-MS/MS		4.22807	0.03
Weißer et al 2015	Kidney	TPD52L2	Tumor protein D54	FFPE tissues	4 FFPE Kca tissue and 4 djacent non-malignant FFPE tissues	LC-MS/MS		2.20381	0.01
Weißer et al 2015	Kidney	H2BC12	Histone H2B type 1-K	FFPE tissues	4 FFPE Kca tissue and 4 djacent non-malignant FFPE tissues	LC-MS/MS		2.47942	0.05
Weißer et al 2015	Kidney	PDCD6	Programmed cell death protein 6	FFPE tissues	4 FFPE Kca tissue and 4 djacent non-malignant FFPE tissues	LC-MS/MS		2.17347	0.01
Weißer et al 2015	Kidney	ARL6IP5	PRA1 family protein 3	FFPE tissues	4 FFPE Kca tissue and 4 djacent non-malignant FFPE tissues	LC-MS/MS		1.98618	0.03
Weißer et al 2015	Kidney	CDS2	Phosphatidate cytidylyltransferase 2	FFPE tissues	4 FFPE Kca tissue and 4 djacent non-malignant FFPE tissues	LC-MS/MS		2.18859	0
Weißer et al 2015	Kidney	LDHA	L-lactate dehydrogenase A chain	FFPE tissues	4 FFPE Kca tissue and 4 djacent non-malignant FFPE tissues	LC-MS/MS		3.91768	0.04
Weißer et al 2015	Kidney	CRYAB	Alpha-crystallin B chain	FFPE tissues	4 FFPE Kca tissue and 4 djacent non-malignant FFPE tissues	LC-MS/MS		3.24901	0.05
Weißer et al 2015	Kidney	ALDOA	Fructose-bisphosphate aldolase A	FFPE tissues	4 FFPE Kca tissue and 4 djacent non-malignant FFPE tissues	LC-MS/MS		3.27161	0
Weißer et al 2015	Kidney	RPLP1	60S acidic ribosomal protein P1	FFPE tissues	4 FFPE Kca tissue and 4 djacent non-malignant FFPE tissues	LC-MS/MS		2.14355	0.02
Weißer et al 2015	Kidney	RPLP2	60S acidic ribosomal protein P2	FFPE tissues	4 FFPE Kca tissue and 4 djacent non-malignant FFPE tissues	LC-MS/MS		2.49666	0.03
Weißer et al 2015	Kidney	RPLP0	60S acidic ribosomal protein P0	FFPE tissues	4 FFPE Kca tissue and 4 djacent non-malignant FFPE tissues	LC-MS/MS		1.85318	0.01
Weißer et al 2015	Kidney	NPM1	Nucleophosmin	FFPE tissues	4 FFPE Kca tissue and 4 djacent non-malignant FFPE tissues	LC-MS/MS		2.14355	0.02
Weißer et al 2015	Kidney	GPX1	Glutathione peroxidase 1	FFPE tissues	4 FFPE Kca tissue and 4 djacent non-malignant FFPE tissues	LC-MS/MS		1.54756	0.03
Weißer et al 2015	Kidney	ANXA2	Annexin A2	FFPE tissues	4 FFPE Kca tissue and 4 djacent non-malignant FFPE tissues	LC-MS/MS		2.71321	0
Weißer et al 2015	Kidney	TUBB	Tubulin beta chain	FFPE tissues	4 FFPE Kca tissue and 4 djacent non-malignant FFPE tissues	LC-MS/MS		2.12874	0.03
Weißer et al 2015	Kidney	PFN1	Profilin-1	FFPE tissues	4 FFPE Kca tissue and 4 djacent non-malignant FFPE tissues	LC-MS/MS		1.93187	0.01
Weißer et al 2015	Kidney	HSP90AB1	Heat shock protein HSP 90-beta	FFPE tissues	4 FFPE Kca tissue and 4 djacent non-malignant FFPE tissues	LC-MS/MS		1.79005	0.01
Weißer et al 2015	Kidney	SNRNP70	U1 small nuclear ribonucleoprotein 70 kDa	FFPE tissues	4 FFPE Kca tissue and 4 djacent non-malignant FFPE tissues	LC-MS/MS		1.86607	0.04
Weißer et al 2015	Kidney	RPSA	40S ribosomal protein SA {ECO:0000255|HAMAP-Rule:MF_03016}	FFPE tissues	4 FFPE Kca tissue and 4 djacent non-malignant FFPE tissues	LC-MS/MS		2.05623	0
Weißer et al 2015	Kidney	ANXA4	Annexin A4	FFPE tissues	4 FFPE Kca tissue and 4 djacent non-malignant FFPE tissues	LC-MS/MS		5.09824	0.01
Weißer et al 2015	Kidney	ALDOC	Fructose-bisphosphate aldolase C	FFPE tissues	4 FFPE Kca tissue and 4 djacent non-malignant FFPE tissues	LC-MS/MS		3.22657	0.01
Weißer et al 2015	Kidney	GAA	Lysosomal alpha-glucosidase	FFPE tissues	4 FFPE Kca tissue and 4 djacent non-malignant FFPE tissues	LC-MS/MS		1.72907	0.03
Weißer et al 2015	Kidney	HSPA8	Heat shock cognate 71 kDa protein	FFPE tissues	4 FFPE Kca tissue and 4 djacent non-malignant FFPE tissues	LC-MS/MS		1.53688	0.04
Weißer et al 2015	Kidney	PDIA4	Protein disulfide-isomerase A4	FFPE tissues	4 FFPE Kca tissue and 4 djacent non-malignant FFPE tissues	LC-MS/MS		1.82766	0.04
Weißer et al 2015	Kidney	TPT1	Translationally-controlled tumor protein	FFPE tissues	4 FFPE Kca tissue and 4 djacent non-malignant FFPE tissues	LC-MS/MS		2.08493	0.04
Weißer et al 2015	Kidney	MIF	Macrophage migration inhibitory factor	FFPE tissues	4 FFPE Kca tissue and 4 djacent non-malignant FFPE tissues	LC-MS/MS		2.78949	0
Weißer et al 2015	Kidney	PKM	Pyruvate kinase PKM	FFPE tissues	4 FFPE Kca tissue and 4 djacent non-malignant FFPE tissues	LC-MS/MS		4.02782	0.01
Weißer et al 2015	Kidney	STMN1	Stathmin	FFPE tissues	4 FFPE Kca tissue and 4 djacent non-malignant FFPE tissues	LC-MS/MS		2.18859	0.01
Weißer et al 2015	Kidney	LGALS3	Galectin-3	FFPE tissues	4 FFPE Kca tissue and 4 djacent non-malignant FFPE tissues	LC-MS/MS		1.64718	0
Weißer et al 2015	Kidney	RPL35A	60S ribosomal protein L35a	FFPE tissues	4 FFPE Kca tissue and 4 djacent non-malignant FFPE tissues	LC-MS/MS		2.20381	0.02
Weißer et al 2015	Kidney	PGAM1	Phosphoglycerate mutase 1	FFPE tissues	4 FFPE Kca tissue and 4 djacent non-malignant FFPE tissues	LC-MS/MS		1.75321	0.03
Weißer et al 2015	Kidney	PSMB1	Proteasome subunit beta type-1	FFPE tissues	4 FFPE Kca tissue and 4 djacent non-malignant FFPE tissues	LC-MS/MS		1.94531	0.02
Weißer et al 2015	Kidney	PPIB	Peptidyl-prolyl cis-trans isomerase B	FFPE tissues	4 FFPE Kca tissue and 4 djacent non-malignant FFPE tissues	LC-MS/MS		1.67018	0.02
Weißer et al 2015	Kidney	RPS12	40S ribosomal protein S12	FFPE tissues	4 FFPE Kca tissue and 4 djacent non-malignant FFPE tissues	LC-MS/MS		1.98618	0.04
Weißer et al 2015	Kidney	PSMA2	Proteasome subunit alpha type-2	FFPE tissues	4 FFPE Kca tissue and 4 djacent non-malignant FFPE tissues	LC-MS/MS		1.6245	0.03
Weißer et al 2015	Kidney	PSMA4	Proteasome subunit alpha type-4	FFPE tissues	4 FFPE Kca tissue and 4 djacent non-malignant FFPE tissues	LC-MS/MS		1.69349	0.04
Weißer et al 2015	Kidney	VARS1	Valine--tRNA ligase	FFPE tissues	4 FFPE Kca tissue and 4 djacent non-malignant FFPE tissues	LC-MS/MS		1.72907	0.01
Weißer et al 2015	Kidney	PSMB8	Proteasome subunit beta type-8	FFPE tissues	4 FFPE Kca tissue and 4 djacent non-malignant FFPE tissues	LC-MS/MS		2.44528	0.04
Weißer et al 2015	Kidney	PSMB9	Proteasome subunit beta type-9	FFPE tissues	4 FFPE Kca tissue and 4 djacent non-malignant FFPE tissues	LC-MS/MS		4.19887	0.04
Weißer et al 2015	Kidney	PSMA5	Proteasome subunit alpha type-5	FFPE tissues	4 FFPE Kca tissue and 4 djacent non-malignant FFPE tissues	LC-MS/MS		1.77769	0
Weißer et al 2015	Kidney	MARCKS	Myristoylated alanine-rich C-kinase substrate	FFPE tissues	4 FFPE Kca tissue and 4 djacent non-malignant FFPE tissues	LC-MS/MS		3.73213	0.03
Weißer et al 2015	Kidney	RPL9	60S ribosomal protein L9	FFPE tissues	4 FFPE Kca tissue and 4 djacent non-malignant FFPE tissues	LC-MS/MS		1.81504	0.02
Weißer et al 2015	Kidney	RPL22	60S ribosomal protein L22	FFPE tissues	4 FFPE Kca tissue and 4 djacent non-malignant FFPE tissues	LC-MS/MS		2.34567	0
Weißer et al 2015	Kidney	RPL4	60S ribosomal protein L4	FFPE tissues	4 FFPE Kca tissue and 4 djacent non-malignant FFPE tissues	LC-MS/MS		1.71713	0.04
Weißer et al 2015	Kidney	RPS19	40S ribosomal protein S19	FFPE tissues	4 FFPE Kca tissue and 4 djacent non-malignant FFPE tissues	LC-MS/MS		1.81504	0.02
Weißer et al 2015	Kidney	DDOST	Dolichyl-diphosphooligosaccharide--protein glycosyltransferase 48 kDa subunit	FFPE tissues	4 FFPE Kca tissue and 4 djacent non-malignant FFPE tissues	LC-MS/MS		1.71713	0.02
Weißer et al 2015	Kidney	RPS9	40S ribosomal protein S9	FFPE tissues	4 FFPE Kca tissue and 4 djacent non-malignant FFPE tissues	LC-MS/MS		1.85318	0.03
Weißer et al 2015	Kidney	RPS5	40S ribosomal protein S5	FFPE tissues	4 FFPE Kca tissue and 4 djacent non-malignant FFPE tissues	LC-MS/MS		2.11404	0.04
Weißer et al 2015	Kidney	CCT5	T-complex protein 1 subunit epsilon	FFPE tissues	4 FFPE Kca tissue and 4 djacent non-malignant FFPE tissues	LC-MS/MS		1.56917	0.03
Weißer et al 2015	Kidney	SARS1	Serine--tRNA ligase, cytoplasmic	FFPE tissues	4 FFPE Kca tissue and 4 djacent non-malignant FFPE tissues	LC-MS/MS		1.58008	0.03
Weißer et al 2015	Kidney	PSMB3	Proteasome subunit beta type-3	FFPE tissues	4 FFPE Kca tissue and 4 djacent non-malignant FFPE tissues	LC-MS/MS		1.87905	0.02
Weißer et al 2015	Kidney	PSMB2	Proteasome subunit beta type-2	FFPE tissues	4 FFPE Kca tissue and 4 djacent non-malignant FFPE tissues	LC-MS/MS		1.95884	0.03
Weißer et al 2015	Kidney	BLVRA	Biliverdin reductase A	FFPE tissues	4 FFPE Kca tissue and 4 djacent non-malignant FFPE tissues	LC-MS/MS		2.23457	0.02
Weißer et al 2015	Kidney	SUB1	Activated RNA polymerase II transcriptional coactivator p15	FFPE tissues	4 FFPE Kca tissue and 4 djacent non-malignant FFPE tissues	LC-MS/MS		2.01391	0.03
Weißer et al 2015	Kidney	MANF	Mesencephalic astrocyte-derived neurotrophic factor	FFPE tissues	4 FFPE Kca tissue and 4 djacent non-malignant FFPE tissues	LC-MS/MS		2.58471	0.01
Weißer et al 2015	Kidney	SUMO3	Small ubiquitin-related modifier 3 {ECO:0000305}	FFPE tissues	4 FFPE Kca tissue and 4 djacent non-malignant FFPE tissues	LC-MS/MS		2.04202	0.04
Weißer et al 2015	Kidney	EIF6	Eukaryotic translation initiation factor 6 {ECO:0000255|HAMAP-Rule:MF_03132}	FFPE tissues	4 FFPE Kca tissue and 4 djacent non-malignant FFPE tissues	LC-MS/MS		1.72907	0
Weißer et al 2015	Kidney	EIF4A1	Eukaryotic initiation factor 4A-I	FFPE tissues	4 FFPE Kca tissue and 4 djacent non-malignant FFPE tissues	LC-MS/MS		1.82766	0.01
Weißer et al 2015	Kidney	UBE2M	NEDD8-conjugating enzyme Ubc12	FFPE tissues	4 FFPE Kca tissue and 4 djacent non-malignant FFPE tissues	LC-MS/MS		1.70527	0.02
Weißer et al 2015	Kidney	ACTR3	Actin-related protein 3	FFPE tissues	4 FFPE Kca tissue and 4 djacent non-malignant FFPE tissues	LC-MS/MS		1.6358	0.04
Weißer et al 2015	Kidney	RPL15	60S ribosomal protein L15	FFPE tissues	4 FFPE Kca tissue and 4 djacent non-malignant FFPE tissues	LC-MS/MS		1.70527	0
Weißer et al 2015	Kidney	UFM1	Ubiquitin-fold modifier 1	FFPE tissues	4 FFPE Kca tissue and 4 djacent non-malignant FFPE tissues	LC-MS/MS		1.94531	0.03
Weißer et al 2015	Kidney	NUTF2	Nuclear transport factor 2	FFPE tissues	4 FFPE Kca tissue and 4 djacent non-malignant FFPE tissues	LC-MS/MS		2.02792	0.01
Weißer et al 2015	Kidney	YWHAG	14-3-3 protein gamma	FFPE tissues	4 FFPE Kca tissue and 4 djacent non-malignant FFPE tissues	LC-MS/MS		1.65864	0
Weißer et al 2015	Kidney	RPS8	40S ribosomal protein S8	FFPE tissues	4 FFPE Kca tissue and 4 djacent non-malignant FFPE tissues	LC-MS/MS		1.84038	0.01
Weißer et al 2015	Kidney	RPS16	40S ribosomal protein S16	FFPE tissues	4 FFPE Kca tissue and 4 djacent non-malignant FFPE tissues	LC-MS/MS		1.98618	0.03
Weißer et al 2015	Kidney	RPS14	40S ribosomal protein S14	FFPE tissues	4 FFPE Kca tissue and 4 djacent non-malignant FFPE tissues	LC-MS/MS		1.91853	0.03
Weißer et al 2015	Kidney	RPS13	40S ribosomal protein S13	FFPE tissues	4 FFPE Kca tissue and 4 djacent non-malignant FFPE tissues	LC-MS/MS		1.75321	0.05
Weißer et al 2015	Kidney	RPS11	40S ribosomal protein S11	FFPE tissues	4 FFPE Kca tissue and 4 djacent non-malignant FFPE tissues	LC-MS/MS		1.69349	0.02
Weißer et al 2015	Kidney	SNRPE	Small nuclear ribonucleoprotein E	FFPE tissues	4 FFPE Kca tissue and 4 djacent non-malignant FFPE tissues	LC-MS/MS		2.49666	0.04
Weißer et al 2015	Kidney	LSM3	U6 snRNA-associated Sm-like protein LSm3	FFPE tissues	4 FFPE Kca tissue and 4 djacent non-malignant FFPE tissues	LC-MS/MS		2.09943	0.03
Weißer et al 2015	Kidney	SNRPD2	Small nuclear ribonucleoprotein Sm D2	FFPE tissues	4 FFPE Kca tissue and 4 djacent non-malignant FFPE tissues	LC-MS/MS		1.81504	0.03
Weißer et al 2015	Kidney	RPL23A	60S ribosomal protein L23a	FFPE tissues	4 FFPE Kca tissue and 4 djacent non-malignant FFPE tissues	LC-MS/MS		1.87905	0.02
Weißer et al 2015	Kidney	RPS6	40S ribosomal protein S6	FFPE tissues	4 FFPE Kca tissue and 4 djacent non-malignant FFPE tissues	LC-MS/MS		1.8025	0
Weißer et al 2015	Kidney	RAN	GTP-binding nuclear protein Ran	FFPE tissues	4 FFPE Kca tissue and 4 djacent non-malignant FFPE tissues	LC-MS/MS		1.52626	0.03
Weißer et al 2015	Kidney	RPL23	60S ribosomal protein L23	FFPE tissues	4 FFPE Kca tissue and 4 djacent non-malignant FFPE tissues	LC-MS/MS		2.12874	0.03
Weißer et al 2015	Kidney	RPS25	40S ribosomal protein S25	FFPE tissues	4 FFPE Kca tissue and 4 djacent non-malignant FFPE tissues	LC-MS/MS		1.93187	0.02
Weißer et al 2015	Kidney	FAU	40S ribosomal protein S30	FFPE tissues	4 FFPE Kca tissue and 4 djacent non-malignant FFPE tissues	LC-MS/MS		2.23457	0.02
Weißer et al 2015	Kidney	RPL31	60S ribosomal protein L31	FFPE tissues	4 FFPE Kca tissue and 4 djacent non-malignant FFPE tissues	LC-MS/MS		2.09943	0.02
Weißer et al 2015	Kidney	RPL11	60S ribosomal protein L11	FFPE tissues	4 FFPE Kca tissue and 4 djacent non-malignant FFPE tissues	LC-MS/MS		1.81504	0.04
Weißer et al 2015	Kidney	RPL8	60S ribosomal protein L8	FFPE tissues	4 FFPE Kca tissue and 4 djacent non-malignant FFPE tissues	LC-MS/MS		2.09943	0.03
Weißer et al 2015	Kidney	YWHAZ	14-3-3 protein zeta/delta	FFPE tissues	4 FFPE Kca tissue and 4 djacent non-malignant FFPE tissues	LC-MS/MS		1.60214	0
Weißer et al 2015	Kidney	GNB2L1	Guanine nucleotide-binding protein subunit beta-2-like 1	FFPE tissues	4 FFPE Kca tissue and 4 djacent non-malignant FFPE tissues	LC-MS/MS		1.86607	0.03
Weißer et al 2015	Kidney	H3C1	Histone H3.1	FFPE tissues	4 FFPE Kca tissue and 4 djacent non-malignant FFPE tissues	LC-MS/MS		2.20381	0.01
Weißer et al 2015	Kidney	RPL24	60S ribosomal protein L24	FFPE tissues	4 FFPE Kca tissue and 4 djacent non-malignant FFPE tissues	LC-MS/MS		1.79005	0.05
Weißer et al 2015	Kidney	RPL19	60S ribosomal protein L19	FFPE tissues	4 FFPE Kca tissue and 4 djacent non-malignant FFPE tissues	LC-MS/MS		2.32947	0.03
Weißer et al 2015	Kidney	PFKP	ATP-dependent 6-phosphofructokinase, platelet type {ECO:0000255|HAMAP-Rule:MF_03184}	FFPE tissues	4 FFPE Kca tissue and 4 djacent non-malignant FFPE tissues	LC-MS/MS		5.24157	0.02
Weißer et al 2015	Kidney	DSC2	Desmocollin-2	FFPE tissues	4 FFPE Kca tissue and 4 djacent non-malignant FFPE tissues	LC-MS/MS		4.28709	0.01
Weißer et al 2015	Kidney	YWHAH	14-3-3 protein eta	FFPE tissues	4 FFPE Kca tissue and 4 djacent non-malignant FFPE tissues	LC-MS/MS		2.11404	0.05
Weißer et al 2015	Kidney	RPL18	60S ribosomal protein L18	FFPE tissues	4 FFPE Kca tissue and 4 djacent non-malignant FFPE tissues	LC-MS/MS		1.82766	0.01
Weißer et al 2015	Kidney	CBX3	Chromobox protein homolog 3	FFPE tissues	4 FFPE Kca tissue and 4 djacent non-malignant FFPE tissues	LC-MS/MS		1.82766	0.02
Weißer et al 2015	Kidney	NACA	Nascent polypeptide-associated complex subunit alpha	FFPE tissues	4 FFPE Kca tissue and 4 djacent non-malignant FFPE tissues	LC-MS/MS		1.7411	0
Weißer et al 2015	Kidney	MVP	Major vault protein	FFPE tissues	4 FFPE Kca tissue and 4 djacent non-malignant FFPE tissues	LC-MS/MS		3.03143	0
Weißer et al 2015	Kidney	ELAVL1	ELAV-like protein 1	FFPE tissues	4 FFPE Kca tissue and 4 djacent non-malignant FFPE tissues	LC-MS/MS		1.60214	0.05
Weißer et al 2015	Kidney	TXNRD1	Thioredoxin reductase 1, cytoplasmic	FFPE tissues	4 FFPE Kca tissue and 4 djacent non-malignant FFPE tissues	LC-MS/MS		2.46229	0.02
Weißer et al 2015	Kidney	SND1	Staphylococcal nuclease domain-containing protein 1	FFPE tissues	4 FFPE Kca tissue and 4 djacent non-malignant FFPE tissues	LC-MS/MS		1.81504	0.05
Weißer et al 2015	Kidney	ALYREF	THO complex subunit 4	FFPE tissues	4 FFPE Kca tissue and 4 djacent non-malignant FFPE tissues	LC-MS/MS		1.90528	0.03
Weißer et al 2015	Kidney	DYNLRB2	Dynein light chain roadblock-type 2	FFPE tissues	4 FFPE Kca tissue and 4 djacent non-malignant FFPE tissues	LC-MS/MS		1.69349	0.01
Weißer et al 2015	Kidney	GLG1	Golgi apparatus protein 1	FFPE tissues	4 FFPE Kca tissue and 4 djacent non-malignant FFPE tissues	LC-MS/MS		2.12874	0
Weißer et al 2015	Kidney	KCTD12	BTB/POZ domain-containing protein KCTD12	FFPE tissues	4 FFPE Kca tissue and 4 djacent non-malignant FFPE tissues	LC-MS/MS		1.91853	0.02
Weißer et al 2015	Kidney	PSMD1	26S proteasome non-ATPase regulatory subunit 1	FFPE tissues	4 FFPE Kca tissue and 4 djacent non-malignant FFPE tissues	LC-MS/MS		1.54756	0.02
Weißer et al 2015	Kidney	PLIN2	Perilipin-2	FFPE tissues	4 FFPE Kca tissue and 4 djacent non-malignant FFPE tissues	LC-MS/MS		7.06162	0.02
Weißer et al 2015	Kidney	APOL2	Apolipoprotein L2	FFPE tissues	4 FFPE Kca tissue and 4 djacent non-malignant FFPE tissues	LC-MS/MS		3.605	0.01
Weißer et al 2015	Kidney	TMED9	Transmembrane emp24 domain-containing protein 9	FFPE tissues	4 FFPE Kca tissue and 4 djacent non-malignant FFPE tissues	LC-MS/MS		2.62079	0.02
Weißer et al 2015	Kidney	RTN4	Reticulon-4	FFPE tissues	4 FFPE Kca tissue and 4 djacent non-malignant FFPE tissues	LC-MS/MS		1.98618	0
Weißer et al 2015	Kidney	PSME2	Proteasome activator complex subunit 2	FFPE tissues	4 FFPE Kca tissue and 4 djacent non-malignant FFPE tissues	LC-MS/MS		1.54756	0.03
Weißer et al 2015	Kidney	RPL36	60S ribosomal protein L36	FFPE tissues	4 FFPE Kca tissue and 4 djacent non-malignant FFPE tissues	LC-MS/MS		2.71321	0.02
Weißer et al 2015	Kidney	MGAM	Maltase-glucoamylase, intestinal	FFPE tissues	4 FFPE Kca tissue and 4 djacent non-malignant FFPE tissues	LC-MS/MS		0.289172	0.01
Weißer et al 2015	Kidney	SMIM24	Small integral membrane protein 24	FFPE tissues	4 FFPE Kca tissue and 4 djacent non-malignant FFPE tissues	LC-MS/MS		0.143587	0.04
Weißer et al 2015	Kidney	CDH16	Cadherin-16	FFPE tissues	4 FFPE Kca tissue and 4 djacent non-malignant FFPE tissues	LC-MS/MS		0.281265	0
Weißer et al 2015	Kidney	ENTPD5	Ectonucleoside triphosphate diphosphohydrolase 5	FFPE tissues	4 FFPE Kca tissue and 4 djacent non-malignant FFPE tissues	LC-MS/MS		0.225313	0.02
Weißer et al 2015	Kidney	ALDH1L1	Cytosolic 10-formyltetrahydrofolate dehydrogenase	FFPE tissues	4 FFPE Kca tissue and 4 djacent non-malignant FFPE tissues	LC-MS/MS		0.346277	0.02
Weißer et al 2015	Kidney	BBOX1	Gamma-butyrobetaine dioxygenase	FFPE tissues	4 FFPE Kca tissue and 4 djacent non-malignant FFPE tissues	LC-MS/MS		0.208772	0.02
Weißer et al 2015	Kidney	FTCD	Formimidoyltransferase-cyclodeaminase	FFPE tissues	4 FFPE Kca tissue and 4 djacent non-malignant FFPE tissues	LC-MS/MS		0.266093	0.02
Weißer et al 2015	Kidney	NAPSA	Napsin-A	FFPE tissues	4 FFPE Kca tissue and 4 djacent non-malignant FFPE tissues	LC-MS/MS		0.432269	0.04
Weißer et al 2015	Kidney	PLG	Plasminogen	FFPE tissues	4 FFPE Kca tissue and 4 djacent non-malignant FFPE tissues	LC-MS/MS		0.566442	0.02
Weißer et al 2015	Kidney	ASS1	Argininosuccinate synthase	FFPE tissues	4 FFPE Kca tissue and 4 djacent non-malignant FFPE tissues	LC-MS/MS		0.114229	0
Weißer et al 2015	Kidney	SERPINA1	Alpha-1-antitrypsin	FFPE tissues	4 FFPE Kca tissue and 4 djacent non-malignant FFPE tissues	LC-MS/MS		0.493116	0.01
Weißer et al 2015	Kidney	IGHV3	Ig heavy chain V-III region VH26	FFPE tissues	4 FFPE Kca tissue and 4 djacent non-malignant FFPE tissues	LC-MS/MS		0.332171	0
Weißer et al 2015	Kidney	APOE	Apolipoprotein E	FFPE tissues	4 FFPE Kca tissue and 4 djacent non-malignant FFPE tissues	LC-MS/MS		0.535887	0.03
Weißer et al 2015	Kidney	AMBP	Protein AMBP	FFPE tissues	4 FFPE Kca tissue and 4 djacent non-malignant FFPE tissues	LC-MS/MS		0.411796	0.03
Weißer et al 2015	Kidney	AHSG	Alpha-2-HS-glycoprotein	FFPE tissues	4 FFPE Kca tissue and 4 djacent non-malignant FFPE tissues	LC-MS/MS		0.590496	0.03
Weißer et al 2015	Kidney	MT2A	Metallothionein-2	FFPE tissues	4 FFPE Kca tissue and 4 djacent non-malignant FFPE tissues	LC-MS/MS		0.129408	0.05
Weißer et al 2015	Kidney	VTN	Vitronectin	FFPE tissues	4 FFPE Kca tissue and 4 djacent non-malignant FFPE tissues	LC-MS/MS		0.397768	0.01
Weißer et al 2015	Kidney	ATP1B1	Sodium/potassium-transporting ATPase subunit beta-1	FFPE tissues	4 FFPE Kca tissue and 4 djacent non-malignant FFPE tissues	LC-MS/MS		0.373712	0.03
Weißer et al 2015	Kidney	ALDOB	Fructose-bisphosphate aldolase B	FFPE tissues	4 FFPE Kca tissue and 4 djacent non-malignant FFPE tissues	LC-MS/MS		0.052193	0.01
Weißer et al 2015	Kidney	PCCA	Propionyl-CoA carboxylase alpha chain, mitochondrial	FFPE tissues	4 FFPE Kca tissue and 4 djacent non-malignant FFPE tissues	LC-MS/MS		0.334482	0.05
Weißer et al 2015	Kidney	PCCB	Propionyl-CoA carboxylase beta chain, mitochondrial	FFPE tissues	4 FFPE Kca tissue and 4 djacent non-malignant FFPE tissues	LC-MS/MS		0.400535	0.05
Weißer et al 2015	Kidney	CALB1	Calbindin	FFPE tissues	4 FFPE Kca tissue and 4 djacent non-malignant FFPE tissues	LC-MS/MS		0.11344	0.01
Weißer et al 2015	Kidney	FABP1	Fatty acid-binding protein, liver	FFPE tissues	4 FFPE Kca tissue and 4 djacent non-malignant FFPE tissues	LC-MS/MS		0.0412346	0.03
Weißer et al 2015	Kidney	MME	Neprilysin	FFPE tissues	4 FFPE Kca tissue and 4 djacent non-malignant FFPE tissues	LC-MS/MS		0.138696	0.02
Weißer et al 2015	Kidney	SLC25A4	ADP/ATP translocase 1	FFPE tissues	4 FFPE Kca tissue and 4 djacent non-malignant FFPE tissues	LC-MS/MS		0.336808	0
Weißer et al 2015	Kidney	NQO2	Ribosyldihydronicotinamide dehydrogenase [quinone]	FFPE tissues	4 FFPE Kca tissue and 4 djacent non-malignant FFPE tissues	LC-MS/MS		0.493116	0
Weißer et al 2015	Kidney	ACADS	Short-chain specific acyl-CoA dehydrogenase, mitochondrial	FFPE tissues	4 FFPE Kca tissue and 4 djacent non-malignant FFPE tissues	LC-MS/MS		0.312083	0.01
Weißer et al 2015	Kidney	DPEP1	Dipeptidase 1	FFPE tissues	4 FFPE Kca tissue and 4 djacent non-malignant FFPE tissues	LC-MS/MS		0.273573	0.04
Weißer et al 2015	Kidney	DDC	Aromatic-L-amino-acid decarboxylase	FFPE tissues	4 FFPE Kca tissue and 4 djacent non-malignant FFPE tissues	LC-MS/MS		0.179244	0.01
Weißer et al 2015	Kidney	GSTM3	Glutathione S-transferase Mu 3	FFPE tissues	4 FFPE Kca tissue and 4 djacent non-malignant FFPE tissues	LC-MS/MS		0.275476	0.03
Weißer et al 2015	Kidney	MAOA	Amine oxidase [flavin-containing] A	FFPE tissues	4 FFPE Kca tissue and 4 djacent non-malignant FFPE tissues	LC-MS/MS		0.386891	0.03
Weißer et al 2015	Kidney	GPD1	Glycerol-3-phosphate dehydrogenase [NAD(+)], cytoplasmic	FFPE tissues	4 FFPE Kca tissue and 4 djacent non-malignant FFPE tissues	LC-MS/MS		0.189465	0
Weißer et al 2015	Kidney	AZGP1	Zinc-alpha-2-glycoprotein	FFPE tissues	4 FFPE Kca tissue and 4 djacent non-malignant FFPE tissues	LC-MS/MS		0.594604	0
Weißer et al 2015	Kidney	MAOB	Amine oxidase [flavin-containing] B	FFPE tissues	4 FFPE Kca tissue and 4 djacent non-malignant FFPE tissues	LC-MS/MS		0.517632	0.03
Weißer et al 2015	Kidney	DPP4	Dipeptidyl peptidase 4	FFPE tissues	4 FFPE Kca tissue and 4 djacent non-malignant FFPE tissues	LC-MS/MS		0.521233	0.03
Weißer et al 2015	Kidney	PSMB5	Proteasome subunit beta type-5	FFPE tissues	4 FFPE Kca tissue and 4 djacent non-malignant FFPE tissues	LC-MS/MS		0.590496	0.01
Weißer et al 2015	Kidney	GNA11	Guanine nucleotide-binding protein subunit alpha-11	FFPE tissues	4 FFPE Kca tissue and 4 djacent non-malignant FFPE tissues	LC-MS/MS		0.473029	0.03
Weißer et al 2015	Kidney	ALDH4A1	Delta-1-pyrroline-5-carboxylate dehydrogenase, mitochondrial	FFPE tissues	4 FFPE Kca tissue and 4 djacent non-malignant FFPE tissues	LC-MS/MS		0.194791	0.01
Weißer et al 2015	Kidney	PBLD	Phenazine biosynthesis-like domain-containing protein	FFPE tissues	4 FFPE Kca tissue and 4 djacent non-malignant FFPE tissues	LC-MS/MS		0.233258	0.03
Weißer et al 2015	Kidney	GK	Glycerol kinase	FFPE tissues	4 FFPE Kca tissue and 4 djacent non-malignant FFPE tissues	LC-MS/MS		0.356013	0.04
Weißer et al 2015	Kidney	GLRX	Glutaredoxin-1	FFPE tissues	4 FFPE Kca tissue and 4 djacent non-malignant FFPE tissues	LC-MS/MS		0.558644	0.03
Weißer et al 2015	Kidney	ACAA2	3-ketoacyl-CoA thiolase, mitochondrial	FFPE tissues	4 FFPE Kca tissue and 4 djacent non-malignant FFPE tissues	LC-MS/MS		0.426317	0.01
Weißer et al 2015	Kidney	ACADSB	Short/branched chain specific acyl-CoA dehydrogenase, mitochondrial	FFPE tissues	4 FFPE Kca tissue and 4 djacent non-malignant FFPE tissues	LC-MS/MS		0.376312	0.01
Weißer et al 2015	Kidney	IDH2	Isocitrate dehydrogenase [NADP], mitochondrial	FFPE tissues	4 FFPE Kca tissue and 4 djacent non-malignant FFPE tissues	LC-MS/MS		0.403321	0.01
Weißer et al 2015	Kidney	ACOT2	Acyl-coenzyme A thioesterase 2, mitochondrial	FFPE tissues	4 FFPE Kca tissue and 4 djacent non-malignant FFPE tissues	LC-MS/MS		0.378929	0.03
Weißer et al 2015	Kidney	KHK	Ketohexokinase	FFPE tissues	4 FFPE Kca tissue and 4 djacent non-malignant FFPE tissues	LC-MS/MS		0.271684	0.02
Weißer et al 2015	Kidney	ALDH5A1	Succinate-semialdehyde dehydrogenase, mitochondrial	FFPE tissues	4 FFPE Kca tissue and 4 djacent non-malignant FFPE tissues	LC-MS/MS		0.590496	0.05
Weißer et al 2015	Kidney	LYZ	Lysozyme C	FFPE tissues	4 FFPE Kca tissue and 4 djacent non-malignant FFPE tissues	LC-MS/MS		0.384219	0.01
Weißer et al 2015	Kidney	ABAT	4-aminobutyrate aminotransferase, mitochondrial	FFPE tissues	4 FFPE Kca tissue and 4 djacent non-malignant FFPE tissues	LC-MS/MS		0.214641	0.04
Weißer et al 2015	Kidney	DAB2	Disabled homolog 2	FFPE tissues	4 FFPE Kca tissue and 4 djacent non-malignant FFPE tissues	LC-MS/MS		0.5	0.03
Weißer et al 2015	Kidney	OGDH	2-oxoglutarate dehydrogenase, mitochondrial	FFPE tissues	4 FFPE Kca tissue and 4 djacent non-malignant FFPE tissues	LC-MS/MS		0.420448	0.04
Weißer et al 2015	Kidney	ALDH6A1	Methylmalonate-semialdehyde dehydrogenase [acylating], mitochondrial	FFPE tissues	4 FFPE Kca tissue and 4 djacent non-malignant FFPE tissues	LC-MS/MS		0.244855	0.03
Weißer et al 2015	Kidney	ACY1	Aminoacylase-1	FFPE tissues	4 FFPE Kca tissue and 4 djacent non-malignant FFPE tissues	LC-MS/MS		0.25	0.03
Weißer et al 2015	Kidney	ACSM2A	Acyl-coenzyme A synthetase ACSM2A, mitochondrial	FFPE tissues	4 FFPE Kca tissue and 4 djacent non-malignant FFPE tissues	LC-MS/MS		0.120742	0.01
Weißer et al 2015	Kidney	AUH	Methylglutaconyl-CoA hydratase, mitochondrial	FFPE tissues	4 FFPE Kca tissue and 4 djacent non-malignant FFPE tissues	LC-MS/MS		0.301452	0.04
Weißer et al 2015	Kidney	DPYS	Dihydropyrimidinase	FFPE tissues	4 FFPE Kca tissue and 4 djacent non-malignant FFPE tissues	LC-MS/MS		0.371131	0.02
Weißer et al 2015	Kidney	PCK2	Phosphoenolpyruvate carboxykinase [GTP], mitochondrial	FFPE tissues	4 FFPE Kca tissue and 4 djacent non-malignant FFPE tissues	LC-MS/MS		0.190782	0.04
Weißer et al 2015	Kidney	HADH	Hydroxyacyl-coenzyme A dehydrogenase, mitochondrial	FFPE tissues	4 FFPE Kca tissue and 4 djacent non-malignant FFPE tissues	LC-MS/MS		0.360982	0.01
Weißer et al 2015	Kidney	ACSM2B	Acyl-coenzyme A synthetase ACSM2B, mitochondrial	FFPE tissues	4 FFPE Kca tissue and 4 djacent non-malignant FFPE tissues	LC-MS/MS		0.239816	0.01
Weißer et al 2015	Kidney	HIBCH	3-hydroxyisobutyryl-CoA hydrolase, mitochondrial	FFPE tissues	4 FFPE Kca tissue and 4 djacent non-malignant FFPE tissues	LC-MS/MS		0.386891	0.04
Weißer et al 2015	Kidney	SLC22A8	Solute carrier family 22 member 8	FFPE tissues	4 FFPE Kca tissue and 4 djacent non-malignant FFPE tissues	LC-MS/MS		0.251739	0.02
Weißer et al 2015	Kidney	GLYATL1	Glycine N-acyltransferase-like protein 1	FFPE tissues	4 FFPE Kca tissue and 4 djacent non-malignant FFPE tissues	LC-MS/MS		0.102238	0.03
Weißer et al 2015	Kidney	ISOC2	Isochorismatase domain-containing protein 2, mitochondrial	FFPE tissues	4 FFPE Kca tissue and 4 djacent non-malignant FFPE tissues	LC-MS/MS		0.420448	0.04
Weißer et al 2015	Kidney	GALM	Aldose 1-epimerase	FFPE tissues	4 FFPE Kca tissue and 4 djacent non-malignant FFPE tissues	LC-MS/MS		0.447513	0.01
Weißer et al 2015	Kidney	ACSF2	Acyl-CoA synthetase family member 2, mitochondrial	FFPE tissues	4 FFPE Kca tissue and 4 djacent non-malignant FFPE tissues	LC-MS/MS		0.118257	0.04
Weißer et al 2015	Kidney	PDLIM2	PDZ and LIM domain protein 2	FFPE tissues	4 FFPE Kca tissue and 4 djacent non-malignant FFPE tissues	LC-MS/MS		0.260616	0.05
Weißer et al 2015	Kidney	HSD17B10	3-hydroxyacyl-CoA dehydrogenase type-2	FFPE tissues	4 FFPE Kca tissue and 4 djacent non-malignant FFPE tissues	LC-MS/MS		0.466516	0.01
Weißer et al 2015	Kidney	AGMAT	Agmatinase, mitochondrial	FFPE tissues	4 FFPE Kca tissue and 4 djacent non-malignant FFPE tissues	LC-MS/MS		0.156041	0.01
Weißer et al 2015	Kidney	HDHD3	Haloacid dehalogenase-like hydrolase domain-containing protein 3	FFPE tissues	4 FFPE Kca tissue and 4 djacent non-malignant FFPE tissues	LC-MS/MS		0.203063	0.02
Weißer et al 2015	Kidney	BDH2	3-hydroxybutyrate dehydrogenase type 2	FFPE tissues	4 FFPE Kca tissue and 4 djacent non-malignant FFPE tissues	LC-MS/MS		0.438303	0
Weißer et al 2015	Kidney	HAO2	Hydroxyacid oxidase 2	FFPE tissues	4 FFPE Kca tissue and 4 djacent non-malignant FFPE tissues	LC-MS/MS		0.176777	0.02
Weißer et al 2015	Kidney	SUCLA2	Succinyl-CoA ligase [ADP-forming] subunit beta, mitochondrial	FFPE tissues	4 FFPE Kca tissue and 4 djacent non-malignant FFPE tissues	LC-MS/MS		0.543367	0.02
Weißer et al 2015	Kidney	GNG12	Guanine nucleotide-binding protein G(I)/G(S)/G(O) subunit gamma-12	FFPE tissues	4 FFPE Kca tissue and 4 djacent non-malignant FFPE tissues	LC-MS/MS		0.63728	0.04
Weißer et al 2015	Kidney	PROD2	Probable proline dehydrogenase 2	FFPE tissues	4 FFPE Kca tissue and 4 djacent non-malignant FFPE tissues	LC-MS/MS		0.251739	0
Weißer et al 2015	Kidney	NAT8	N-acetyltransferase 8	FFPE tissues	4 FFPE Kca tissue and 4 djacent non-malignant FFPE tissues	LC-MS/MS		0.154963	0.03
Weißer et al 2015	Kidney	SLC23A1	Solute carrier family 23 member 1	FFPE tissues	4 FFPE Kca tissue and 4 djacent non-malignant FFPE tissues	LC-MS/MS		0.124137	0.05
Weißer et al 2015	Kidney	ATP6V1H	V-type proton ATPase subunit H	FFPE tissues	4 FFPE Kca tissue and 4 djacent non-malignant FFPE tissues	LC-MS/MS		0.438303	0
Sugár et al 2021	Prostate	SYNEM	Synemin	(TMA) biopsy	49 Pca (TMA) biopsy and 46 normal tissues (TMA) biopsy	nanoLC-MS(MS)		-3.58408	3.35e-16
Sugár et al 2021	Prostate	CSRP1	Cysteine and glycine-rich protein 1	(TMA) biopsy	49 Pca (TMA) biopsy and 46 normal tissues (TMA) biopsy	nanoLC-MS(MS)		-2.46748	4.58e-09
Sugár et al 2021	Prostate	MYL9	Myosin regulatory light polypeptide 9	(TMA) biopsy	49 Pca (TMA) biopsy and 46 normal tissues (TMA) biopsy	nanoLC-MS(MS)		-2.07451	7.6e-12
Sugár et al 2021	Prostate	MYH11	Isoform 2 of Myosin-11	(TMA) biopsy	49 Pca (TMA) biopsy and 46 normal tissues (TMA) biopsy	nanoLC-MS(MS)		-2.02067	8.93e-11
Sugár et al 2021	Prostate	FLNC	Filamin-C	(TMA) biopsy	49 Pca (TMA) biopsy and 46 normal tissues (TMA) biopsy	nanoLC-MS(MS)		-1.9544	3.88e-09
Sugár et al 2021	Prostate	TPM1	Isoform 7 of Tropomyosin alpha-1 chain	(TMA) biopsy	49 Pca (TMA) biopsy and 46 normal tissues (TMA) biopsy	nanoLC-MS(MS)		-1.86759	3.15e-10
Sugár et al 2021	Prostate	CNN1	Calponin-1	(TMA) biopsy	49 Pca (TMA) biopsy and 46 normal tissues (TMA) biopsy	nanoLC-MS(MS)		-1.78249	3.56e-07
Sugár et al 2021	Prostate	PPAP	Prostatic acid phosphatase	(TMA) biopsy	49 Pca (TMA) biopsy and 46 normal tissues (TMA) biopsy	nanoLC-MS(MS)		-1.73268	1.24e-06
Sugár et al 2021	Prostate	SMTN	Smoothelin	(TMA) biopsy	49 Pca (TMA) biopsy and 46 normal tissues (TMA) biopsy	nanoLC-MS(MS)		-1.67755	3.12e-10
Sugár et al 2021	Prostate	DESM	Desmin	(TMA) biopsy	49 Pca (TMA) biopsy and 46 normal tissues (TMA) biopsy	nanoLC-MS(MS)		-1.66221	8.85e-10
Sugár et al 2021	Prostate	KCRB	Creatine kinase B-type	(TMA) biopsy	49 Pca (TMA) biopsy and 46 normal tissues (TMA) biopsy	nanoLC-MS(MS)		-1.64094	1.57e-05
Sugár et al 2021	Prostate	CALD1	Caldesmon	(TMA) biopsy	49 Pca (TMA) biopsy and 46 normal tissues (TMA) biopsy	nanoLC-MS(MS)		-1.64047	4.2e-08
Sugár et al 2021	Prostate	MYL6	Myosin light polypeptide 6	(TMA) biopsy	49 Pca (TMA) biopsy and 46 normal tissues (TMA) biopsy	nanoLC-MS(MS)		-1.63044	3.24e-06
Sugár et al 2021	Prostate	TAGL	Transgelin	(TMA) biopsy	49 Pca (TMA) biopsy and 46 normal tissues (TMA) biopsy	nanoLC-MS(MS)		-1.34315	6.31e-10
Sugár et al 2021	Prostate	IGKC	Immunoglobulin kappa constant	(TMA) biopsy	49 Pca (TMA) biopsy and 46 normal tissues (TMA) biopsy	nanoLC-MS(MS)		-1.29176	0.000698
Sugár et al 2021	Prostate	KLK3	Prostate-specific antigen	(TMA) biopsy	49 Pca (TMA) biopsy and 46 normal tissues (TMA) biopsy	nanoLC-MS(MS)		-1.24042	0.0178288
Sugár et al 2021	Prostate	FLNA	Filamin-A	(TMA) biopsy	49 Pca (TMA) biopsy and 46 normal tissues (TMA) biopsy	nanoLC-MS(MS)		-1.20871	8.36e-08
Sugár et al 2021	Prostate	PGM5	Phosphoglucomutase-like protein 5	(TMA) biopsy	49 Pca (TMA) biopsy and 46 normal tissues (TMA) biopsy	nanoLC-MS(MS)		-1.20783	1.34e-06
Sugár et al 2021	Prostate	PDLI7	PDZ and LIM domain protein 7	(TMA) biopsy	49 Pca (TMA) biopsy and 46 normal tissues (TMA) biopsy	nanoLC-MS(MS)		-1.18859	8.88e-07
Sugár et al 2021	Prostate	ZA2G	Zinc-alpha-2-glycoprotein	(TMA) biopsy	49 Pca (TMA) biopsy and 46 normal tissues (TMA) biopsy	nanoLC-MS(MS)		-1.15105	0.00375245
Sugár et al 2021	Prostate	LAMB2	Laminin subunit beta-2	(TMA) biopsy	49 Pca (TMA) biopsy and 46 normal tissues (TMA) biopsy	nanoLC-MS(MS)		-1.14196	4.61e-08
Sugár et al 2021	Prostate	SRBS1	Isoform 9 of Sorbin and SH3 domain-containing protein 1	(TMA) biopsy	49 Pca (TMA) biopsy and 46 normal tissues (TMA) biopsy	nanoLC-MS(MS)		-1.13312	4.03e-07
Sugár et al 2021	Prostate	TLN1	Talin-1	(TMA) biopsy	49 Pca (TMA) biopsy and 46 normal tissues (TMA) biopsy	nanoLC-MS(MS)		-1.09609	7.9e-08
Sugár et al 2021	Prostate	VINC	Vinculin	(TMA) biopsy	49 Pca (TMA) biopsy and 46 normal tissues (TMA) biopsy	nanoLC-MS(MS)		-1.08439	1.8e-07
Sugár et al 2021	Prostate	TENS1	Tensin-1	(TMA) biopsy	49 Pca (TMA) biopsy and 46 normal tissues (TMA) biopsy	nanoLC-MS(MS)		-1.00242	4.4e-06
Sugár et al 2021	Prostate	NID1	Nidogen-1	(TMA) biopsy	49 Pca (TMA) biopsy and 46 normal tissues (TMA) biopsy	nanoLC-MS(MS)		-0.996313	1.93e-06
Sugár et al 2021	Prostate	TRFE	Serotransferrin	(TMA) biopsy	49 Pca (TMA) biopsy and 46 normal tissues (TMA) biopsy	nanoLC-MS(MS)		-0.96127	0.000355
Sugár et al 2021	Prostate	HBB	Hemoglobin subunit beta	(TMA) biopsy	49 Pca (TMA) biopsy and 46 normal tissues (TMA) biopsy	nanoLC-MS(MS)		-0.958487	0.00244414
Sugár et al 2021	Prostate	ANXA6	Annexin A6	(TMA) biopsy	49 Pca (TMA) biopsy and 46 normal tissues (TMA) biopsy	nanoLC-MS(MS)		-0.95832	1.38e-05
Sugár et al 2021	Prostate	AOC3	Membrane primary amine oxidase	(TMA) biopsy	49 Pca (TMA) biopsy and 46 normal tissues (TMA) biopsy	nanoLC-MS(MS)		-0.936037	7.14e-06
Sugár et al 2021	Prostate	ACTN1	Isoform 2 of Alpha-actinin-1	(TMA) biopsy	49 Pca (TMA) biopsy and 46 normal tissues (TMA) biopsy	nanoLC-MS(MS)		-0.921939	0.00482596
Sugár et al 2021	Prostate	FBLN1	Fibulin-1	(TMA) biopsy	49 Pca (TMA) biopsy and 46 normal tissues (TMA) biopsy	nanoLC-MS(MS)		-0.898227	0.000284
Sugár et al 2021	Prostate	IGHG1	Immunoglobulin heavy constant gamma 1	(TMA) biopsy	49 Pca (TMA) biopsy and 46 normal tissues (TMA) biopsy	nanoLC-MS(MS)		-0.897903	0.00627562
Sugár et al 2021	Prostate	CO6A2	Collagen alpha-2(VI) chain	(TMA) biopsy	49 Pca (TMA) biopsy and 46 normal tissues (TMA) biopsy	nanoLC-MS(MS)		-0.868621	0.000239
Sugár et al 2021	Prostate	NDRG1	Protein NDRG1	(TMA) biopsy	49 Pca (TMA) biopsy and 46 normal tissues (TMA) biopsy	nanoLC-MS(MS)		-0.828615	0.00288966
Sugár et al 2021	Prostate	SBP1	Methanethiol oxidase	(TMA) biopsy	49 Pca (TMA) biopsy and 46 normal tissues (TMA) biopsy	nanoLC-MS(MS)		-0.763199	7.74e-05
Sugár et al 2021	Prostate	CAVN1	Caveolae-associated protein 1	(TMA) biopsy	49 Pca (TMA) biopsy and 46 normal tissues (TMA) biopsy	nanoLC-MS(MS)		-0.755641	0.000882
Sugár et al 2021	Prostate	PGBM	Basement membrane-specific heparan sulfate proteoglycan core protein	(TMA) biopsy	49 Pca (TMA) biopsy and 46 normal tissues (TMA) biopsy	nanoLC-MS(MS)		-0.743024	0.000254
Sugár et al 2021	Prostate	PALLD	Palladin	(TMA) biopsy	49 Pca (TMA) biopsy and 46 normal tissues (TMA) biopsy	nanoLC-MS(MS)		-0.742027	0.00362547
Sugár et al 2021	Prostate	CO6A1	Collagen alpha-1(VI) chain	(TMA) biopsy	49 Pca (TMA) biopsy and 46 normal tissues (TMA) biopsy	nanoLC-MS(MS)		-0.741708	0.00311399
Sugár et al 2021	Prostate	ANXA1	Annexin A1	(TMA) biopsy	49 Pca (TMA) biopsy and 46 normal tissues (TMA) biopsy	nanoLC-MS(MS)		-0.720883	0.00287956
Sugár et al 2021	Prostate	LAMC1	Laminin subunit gamma-1	(TMA) biopsy	49 Pca (TMA) biopsy and 46 normal tissues (TMA) biopsy	nanoLC-MS(MS)		-0.717949	0.000116
Sugár et al 2021	Prostate	ANXA3	Annexin A3	(TMA) biopsy	49 Pca (TMA) biopsy and 46 normal tissues (TMA) biopsy	nanoLC-MS(MS)		-0.695152	0.00259313
Sugár et al 2021	Prostate	DPYL3	Isoform LCRMP-4 of Dihydropyrimidinase-related protein 3	(TMA) biopsy	49 Pca (TMA) biopsy and 46 normal tissues (TMA) biopsy	nanoLC-MS(MS)		-0.684641	0.000704
Sugár et al 2021	Prostate	ANXA2	Annexin A2	(TMA) biopsy	49 Pca (TMA) biopsy and 46 normal tissues (TMA) biopsy	nanoLC-MS(MS)		-0.684417	0.000109
Sugár et al 2021	Prostate	WDR1	WD repeat-containing protein 1	(TMA) biopsy	49 Pca (TMA) biopsy and 46 normal tissues (TMA) biopsy	nanoLC-MS(MS)		-0.667083	0.00025
Sugár et al 2021	Prostate	SERA	D-3-phosphoglycerate dehydrogenase	(TMA) biopsy	49 Pca (TMA) biopsy and 46 normal tissues (TMA) biopsy	nanoLC-MS(MS)		-0.585065	0.0133268
Sugár et al 2021	Prostate	CO3	Complement C3	(TMA) biopsy	49 Pca (TMA) biopsy and 46 normal tissues (TMA) biopsy	nanoLC-MS(MS)		-0.546734	0.00557842
Sugár et al 2021	Prostate	CO6A3	Collagen alpha-3(VI) chain	(TMA) biopsy	49 Pca (TMA) biopsy and 46 normal tissues (TMA) biopsy	nanoLC-MS(MS)		-0.464466	0.000788
Sugár et al 2021	Prostate	1433E	14-3-3 protein epsilon	(TMA) biopsy	49 Pca (TMA) biopsy and 46 normal tissues (TMA) biopsy	nanoLC-MS(MS)		0.313938	0.00750447
Sugár et al 2021	Prostate	IQGA1	Ras GTPase-activating-like protein IQGAP1	(TMA) biopsy	49 Pca (TMA) biopsy and 46 normal tissues (TMA) biopsy	nanoLC-MS(MS)		0.350974	0.0156421
Sugár et al 2021	Prostate	LMNB2	Lamin-B2	(TMA) biopsy	49 Pca (TMA) biopsy and 46 normal tissues (TMA) biopsy	nanoLC-MS(MS)		0.369925	0.0113192
Sugár et al 2021	Prostate	PABP1	Polyadenylate-binding protein 1	(TMA) biopsy	49 Pca (TMA) biopsy and 46 normal tissues (TMA) biopsy	nanoLC-MS(MS)		0.387994	0.0114083
Sugár et al 2021	Prostate	TBB5	Tubulin beta chain	(TMA) biopsy	49 Pca (TMA) biopsy and 46 normal tissues (TMA) biopsy	nanoLC-MS(MS)		0.424494	0.0164468
Sugár et al 2021	Prostate	BIP	Endoplasmic reticulum chaperone BiP	(TMA) biopsy	49 Pca (TMA) biopsy and 46 normal tissues (TMA) biopsy	nanoLC-MS(MS)		0.426872	0.0202815
Sugár et al 2021	Prostate	LMNA	Prelamin-A/C	(TMA) biopsy	49 Pca (TMA) biopsy and 46 normal tissues (TMA) biopsy	nanoLC-MS(MS)		0.427443	9.69e-06
Sugár et al 2021	Prostate	UBA1	Ubiquitin-like modifier-activating enzyme 1	(TMA) biopsy	49 Pca (TMA) biopsy and 46 normal tissues (TMA) biopsy	nanoLC-MS(MS)		0.434179	0.0182008
Sugár et al 2021	Prostate	HP1B3	Heterochromatin protein 1-binding protein 3	(TMA) biopsy	49 Pca (TMA) biopsy and 46 normal tissues (TMA) biopsy	nanoLC-MS(MS)		0.460717	0.00776978
Sugár et al 2021	Prostate	MYH9	Myosin-9	(TMA) biopsy	49 Pca (TMA) biopsy and 46 normal tissues (TMA) biopsy	nanoLC-MS(MS)		0.469881	0.00415012
Sugár et al 2021	Prostate	AMPL	Cytosol aminopeptidase	(TMA) biopsy	49 Pca (TMA) biopsy and 46 normal tissues (TMA) biopsy	nanoLC-MS(MS)		0.475144	0.00236408
Sugár et al 2021	Prostate	ELAV1	ELAV-like protein 1	(TMA) biopsy	49 Pca (TMA) biopsy and 46 normal tissues (TMA) biopsy	nanoLC-MS(MS)		0.551969	0.00209176
Sugár et al 2021	Prostate	GANAB	Neutral alpha-glucosidase AB	(TMA) biopsy	49 Pca (TMA) biopsy and 46 normal tissues (TMA) biopsy	nanoLC-MS(MS)		0.560031	0.0109562
Sugár et al 2021	Prostate	FUBP2	Far upstream element-binding protein 2	(TMA) biopsy	49 Pca (TMA) biopsy and 46 normal tissues (TMA) biopsy	nanoLC-MS(MS)		0.568049	0.00329874
Sugár et al 2021	Prostate	DDX17	Probable ATP-dependent RNA helicase DDX17	(TMA) biopsy	49 Pca (TMA) biopsy and 46 normal tissues (TMA) biopsy	nanoLC-MS(MS)		0.573617	0.0127011
Sugár et al 2021	Prostate	EF2	Elongation factor 2	(TMA) biopsy	49 Pca (TMA) biopsy and 46 normal tissues (TMA) biopsy	nanoLC-MS(MS)		0.587932	0.00299744
Sugár et al 2021	Prostate	PCBP1	Poly(rC)-binding protein 1	(TMA) biopsy	49 Pca (TMA) biopsy and 46 normal tissues (TMA) biopsy	nanoLC-MS(MS)		0.60076	0.00539298
Sugár et al 2021	Prostate	DHX9	ATP-dependent RNA helicase A	(TMA) biopsy	49 Pca (TMA) biopsy and 46 normal tissues (TMA) biopsy	nanoLC-MS(MS)		0.605535	0.001191
Sugár et al 2021	Prostate	ENPL	Endoplasmin	(TMA) biopsy	49 Pca (TMA) biopsy and 46 normal tissues (TMA) biopsy	nanoLC-MS(MS)		0.623389	1.84e-06
Sugár et al 2021	Prostate	H14	Histone H1.4	(TMA) biopsy	49 Pca (TMA) biopsy and 46 normal tissues (TMA) biopsy	nanoLC-MS(MS)		0.627658	0.0208644
Sugár et al 2021	Prostate	PDIA4	Protein disulfide-isomerase A4	(TMA) biopsy	49 Pca (TMA) biopsy and 46 normal tissues (TMA) biopsy	nanoLC-MS(MS)		0.62981	0.000157
Sugár et al 2021	Prostate	RL18	60S ribosomal protein L18	(TMA) biopsy	49 Pca (TMA) biopsy and 46 normal tissues (TMA) biopsy	nanoLC-MS(MS)		0.630376	0.0213566
Sugár et al 2021	Prostate	PHB2	Prohibitin-2	(TMA) biopsy	49 Pca (TMA) biopsy and 46 normal tissues (TMA) biopsy	nanoLC-MS(MS)		0.649062	0.000566
Sugár et al 2021	Prostate	HS90B	Heat shock protein HSP 90-beta	(TMA) biopsy	49 Pca (TMA) biopsy and 46 normal tissues (TMA) biopsy	nanoLC-MS(MS)		0.658876	1.1e-06
Sugár et al 2021	Prostate	TKT	Transketolase	(TMA) biopsy	49 Pca (TMA) biopsy and 46 normal tissues (TMA) biopsy	nanoLC-MS(MS)		0.669119	0.00023
Sugár et al 2021	Prostate	XRCC5	X-ray repair cross-complementing protein 5	(TMA) biopsy	49 Pca (TMA) biopsy and 46 normal tissues (TMA) biopsy	nanoLC-MS(MS)		0.684619	0.000391
Sugár et al 2021	Prostate	CO1A1	Collagen alpha-1(I) chain	(TMA) biopsy	49 Pca (TMA) biopsy and 46 normal tissues (TMA) biopsy	nanoLC-MS(MS)		0.699271	0.000771
Sugár et al 2021	Prostate	TAGL2	Transgelin-2	(TMA) biopsy	49 Pca (TMA) biopsy and 46 normal tissues (TMA) biopsy	nanoLC-MS(MS)		0.706755	0.00156183
Sugár et al 2021	Prostate	APT	Adenine phosphoribosyltransferase	(TMA) biopsy	49 Pca (TMA) biopsy and 46 normal tissues (TMA) biopsy	nanoLC-MS(MS)		0.708145	0.00251882
Sugár et al 2021	Prostate	SRSF1	Serine/arginine-rich splicing factor 1	(TMA) biopsy	49 Pca (TMA) biopsy and 46 normal tissues (TMA) biopsy	nanoLC-MS(MS)		0.710297	0.000373
Sugár et al 2021	Prostate	PHB	Prohibitin	(TMA) biopsy	49 Pca (TMA) biopsy and 46 normal tissues (TMA) biopsy	nanoLC-MS(MS)		0.718231	7.92e-05
Sugár et al 2021	Prostate	HNRPK	Isoform 3 of Heterogeneous nuclear ribonucleoprotein K	(TMA) biopsy	49 Pca (TMA) biopsy and 46 normal tissues (TMA) biopsy	nanoLC-MS(MS)		0.719054	1.86e-05
Sugár et al 2021	Prostate	HNRPU	Heterogeneous nuclear ribonucleoprotein U	(TMA) biopsy	49 Pca (TMA) biopsy and 46 normal tissues (TMA) biopsy	nanoLC-MS(MS)		0.722272	0.00152761
Sugár et al 2021	Prostate	RL4	60S ribosomal protein L4	(TMA) biopsy	49 Pca (TMA) biopsy and 46 normal tissues (TMA) biopsy	nanoLC-MS(MS)		0.745156	3.6e-06
Sugár et al 2021	Prostate	RL7A	60S ribosomal protein L7a	(TMA) biopsy	49 Pca (TMA) biopsy and 46 normal tissues (TMA) biopsy	nanoLC-MS(MS)		0.762908	4.03e-05
Sugár et al 2021	Prostate	NUCL	Nucleolin	(TMA) biopsy	49 Pca (TMA) biopsy and 46 normal tissues (TMA) biopsy	nanoLC-MS(MS)		0.788161	0.000339
Sugár et al 2021	Prostate	RL24	60S ribosomal protein L24	(TMA) biopsy	49 Pca (TMA) biopsy and 46 normal tissues (TMA) biopsy	nanoLC-MS(MS)		0.790486	0.000384
Sugár et al 2021	Prostate	LMNB1	Lamin-B1	(TMA) biopsy	49 Pca (TMA) biopsy and 46 normal tissues (TMA) biopsy	nanoLC-MS(MS)		0.812027	0.000112
Sugár et al 2021	Prostate	RL7	60S ribosomal protein L7	(TMA) biopsy	49 Pca (TMA) biopsy and 46 normal tissues (TMA) biopsy	nanoLC-MS(MS)		0.818175	0.00171963
Sugár et al 2021	Prostate	ROA1	Heterogeneous nuclear ribonucleoprotein A1	(TMA) biopsy	49 Pca (TMA) biopsy and 46 normal tissues (TMA) biopsy	nanoLC-MS(MS)		0.821417	0.00329726
Sugár et al 2021	Prostate	AOFA	Amine oxidase [flavin-containing] A	(TMA) biopsy	49 Pca (TMA) biopsy and 46 normal tissues (TMA) biopsy	nanoLC-MS(MS)		0.842615	0.00260973
Sugár et al 2021	Prostate	RL13	60S ribosomal protein L13	(TMA) biopsy	49 Pca (TMA) biopsy and 46 normal tissues (TMA) biopsy	nanoLC-MS(MS)		0.868351	4.18e-06
Sugár et al 2021	Prostate	TGM2	Protein-glutamine gamma-glutamyltransferase 2	(TMA) biopsy	49 Pca (TMA) biopsy and 46 normal tissues (TMA) biopsy	nanoLC-MS(MS)		0.875612	0.00037
Sugár et al 2021	Prostate	XRCC6	X-ray repair cross-complementing protein 6	(TMA) biopsy	49 Pca (TMA) biopsy and 46 normal tissues (TMA) biopsy	nanoLC-MS(MS)		0.88379	4.4e-07
Sugár et al 2021	Prostate	NUMA1	Nuclear mitotic apparatus protein 1	(TMA) biopsy	49 Pca (TMA) biopsy and 46 normal tissues (TMA) biopsy	nanoLC-MS(MS)		0.904512	9.26e-07
Sugár et al 2021	Prostate	POSTN	Isoform 3 of Periostin	(TMA) biopsy	49 Pca (TMA) biopsy and 46 normal tissues (TMA) biopsy	nanoLC-MS(MS)		0.920543	0.0106348
Sugár et al 2021	Prostate	LDHA	L-lactate dehydrogenase A chain	(TMA) biopsy	49 Pca (TMA) biopsy and 46 normal tissues (TMA) biopsy	nanoLC-MS(MS)		0.921388	0.00668714
Sugár et al 2021	Prostate	ROA2	Heterogeneous nuclear ribonucleoproteins A2/B1	(TMA) biopsy	49 Pca (TMA) biopsy and 46 normal tissues (TMA) biopsy	nanoLC-MS(MS)		0.937911	3.02e-10
Sugár et al 2021	Prostate	RS7	40S ribosomal protein S7	(TMA) biopsy	49 Pca (TMA) biopsy and 46 normal tissues (TMA) biopsy	nanoLC-MS(MS)		0.939281	4.61e-05
Sugár et al 2021	Prostate	HNRPC	Isoform C1 of Heterogeneous nuclear ribonucleoproteins C1/C2	(TMA) biopsy	49 Pca (TMA) biopsy and 46 normal tissues (TMA) biopsy	nanoLC-MS(MS)		1.00725	4.41e-06
Sugár et al 2021	Prostate	HNRPM	Heterogeneous nuclear ribonucleoprotein M	(TMA) biopsy	49 Pca (TMA) biopsy and 46 normal tissues (TMA) biopsy	nanoLC-MS(MS)		1.0665	4.03e-09
Sugár et al 2021	Prostate	CATD	Cathepsin D	(TMA) biopsy	49 Pca (TMA) biopsy and 46 normal tissues (TMA) biopsy	nanoLC-MS(MS)		1.10685	9.49e-06
Sugár et al 2021	Prostate	NPM	Nucleophosmin	(TMA) biopsy	49 Pca (TMA) biopsy and 46 normal tissues (TMA) biopsy	nanoLC-MS(MS)		1.3673	1.55e-06
Sugár et al 2021	Prostate	S10A6	Protein S100-A6	(TMA) biopsy	49 Pca (TMA) biopsy and 46 normal tissues (TMA) biopsy	nanoLC-MS(MS)		1.37908	0.000167
Sugár et al 2021	Prostate	FAS	Fatty acid synthase	(TMA) biopsy	49 Pca (TMA) biopsy and 46 normal tissues (TMA) biopsy	nanoLC-MS(MS)		1.41687	0.000107
Eldh et al 2021	Bladder	CD163	CD163 molecule	Exosome from tissue explants	14 exosome samples (previous tumour site and distant tissue from 7 patients)	Tandem mass spectrometry		9.20899	0.770802
Eldh et al 2021	Bladder	PVR	PVR cell adhesion molecule	Exosome from tissue explants	14 exosome samples (previous tumour site and distant tissue from 7 patients)	Tandem mass spectrometry		5.70088	0.780923
Eldh et al 2021	Bladder	LRP1	LDL receptor related protein 1	Exosome from tissue explants	14 exosome samples (previous tumour site and distant tissue from 7 patients)	Tandem mass spectrometry		37.8513	0.645683
Eldh et al 2021	Bladder	TAGLN	transgelin	Exosome from tissue explants	14 exosome samples (previous tumour site and distant tissue from 7 patients)	Tandem mass spectrometry		0.920892	0.998895
Eldh et al 2021	Bladder	YWHAQ	tyrosine 3-monooxygenase/tryptophan 5-monooxygenase activation protein theta	Exosome from tissue explants	14 exosome samples (previous tumour site and distant tissue from 7 patients)	Tandem mass spectrometry		0.139513	0.81599
Eldh et al 2021	Bladder	CDC42	cell division cycle 42	Exosome from tissue explants	14 exosome samples (previous tumour site and distant tissue from 7 patients)	Tandem mass spectrometry		2.84513	0.922786
Eldh et al 2021	Bladder	YWHAG	tyrosine 3-monooxygenase/tryptophan 5-monooxygenase activation protein gamma	Exosome from tissue explants	14 exosome samples (previous tumour site and distant tissue from 7 patients)	Tandem mass spectrometry		54.8028	0.645683
Eldh et al 2021	Bladder	KRT1	keratin 1	Exosome from tissue explants	14 exosome samples (previous tumour site and distant tissue from 7 patients)	Tandem mass spectrometry		10.7031	0.770802
Eldh et al 2021	Bladder	PI16	peptidase inhibitor 16	Exosome from tissue explants	14 exosome samples (previous tumour site and distant tissue from 7 patients)	Tandem mass spectrometry		0.78153	0.780923
Eldh et al 2021	Bladder	G6PD	glucose-6-phosphate dehydrogenase	Exosome from tissue explants	14 exosome samples (previous tumour site and distant tissue from 7 patients)	Tandem mass spectrometry		0.683862	0.998895
Eldh et al 2021	Bladder	TNS1	tensin 1	Exosome from tissue explants	14 exosome samples (previous tumour site and distant tissue from 7 patients)	Tandem mass spectrometry		0.486551	0.989566
Eldh et al 2021	Bladder	ACTN1	actinin alpha 1	Exosome from tissue explants	14 exosome samples (previous tumour site and distant tissue from 7 patients)	Tandem mass spectrometry		1.1272	0.998895
Eldh et al 2021	Bladder	APCS	amyloid P component, serum	Exosome from tissue explants	14 exosome samples (previous tumour site and distant tissue from 7 patients)	Tandem mass spectrometry		18.4287	0.645683
Eldh et al 2021	Bladder	PSMC2	proteasome 26S subunit, ATPase 2	Exosome from tissue explants	14 exosome samples (previous tumour site and distant tissue from 7 patients)	Tandem mass spectrometry		0.853578	0.998895
Eldh et al 2021	Bladder	SARS1	seryl-tRNA synthetase 1	Exosome from tissue explants	14 exosome samples (previous tumour site and distant tissue from 7 patients)	Tandem mass spectrometry		0.672141	0.998895
Eldh et al 2021	Bladder	PSMC5	proteasome 26S subunit, ATPase 5	Exosome from tissue explants	14 exosome samples (previous tumour site and distant tissue from 7 patients)	Tandem mass spectrometry		0.792027	0.998895
Eldh et al 2021	Bladder	EIF3I	eukaryotic translation initiation factor 3 subunit I	Exosome from tissue explants	14 exosome samples (previous tumour site and distant tissue from 7 patients)	Tandem mass spectrometry		16.1946	0.645683
Eldh et al 2021	Bladder	STAT3	signal transducer and activator of transcription 3	Exosome from tissue explants	14 exosome samples (previous tumour site and distant tissue from 7 patients)	Tandem mass spectrometry		0.789479	0.998895
Eldh et al 2021	Bladder	APOC3	apolipoprotein C3	Exosome from tissue explants	14 exosome samples (previous tumour site and distant tissue from 7 patients)	Tandem mass spectrometry		0.882051	0.954957
Eldh et al 2021	Bladder	CTBS	chitobiase	Exosome from tissue explants	14 exosome samples (previous tumour site and distant tissue from 7 patients)	Tandem mass spectrometry		1.11009	0.998895
Eldh et al 2021	Bladder	ANXA6	annexin A6	Exosome from tissue explants	14 exosome samples (previous tumour site and distant tissue from 7 patients)	Tandem mass spectrometry		2.91117	0.645683
Eldh et al 2021	Bladder	C9	complement C9	Exosome from tissue explants	14 exosome samples (previous tumour site and distant tissue from 7 patients)	Tandem mass spectrometry		134.183	0.645683
Eldh et al 2021	Bladder	PCBP1	poly(rC) binding protein 1	Exosome from tissue explants	14 exosome samples (previous tumour site and distant tissue from 7 patients)	Tandem mass spectrometry		3.93234	0.860871
Eldh et al 2021	Bladder	ATP5F1B	ATP synthase F1 subunit beta	Exosome from tissue explants	14 exosome samples (previous tumour site and distant tissue from 7 patients)	Tandem mass spectrometry		0.222193	0.848449
Eldh et al 2021	Bladder	UGDH	UDP-glucose 6-dehydrogenase	Exosome from tissue explants	14 exosome samples (previous tumour site and distant tissue from 7 patients)	Tandem mass spectrometry		0.261452	0.859311
Eldh et al 2021	Bladder	MRC1	mannose receptor C-type 1	Exosome from tissue explants	14 exosome samples (previous tumour site and distant tissue from 7 patients)	Tandem mass spectrometry		63.6336	0.645683
Eldh et al 2021	Bladder	ITIH2	inter-alpha-trypsin inhibitor heavy chain 2	Exosome from tissue explants	14 exosome samples (previous tumour site and distant tissue from 7 patients)	Tandem mass spectrometry		5.80571	0.799562
Eldh et al 2021	Bladder	GPX1	glutathione peroxidase 1	Exosome from tissue explants	14 exosome samples (previous tumour site and distant tissue from 7 patients)	Tandem mass spectrometry		3.92039	0.848449
Eldh et al 2021	Bladder	HLA-B	major histocompatibility complex, class I, B	Exosome from tissue explants	14 exosome samples (previous tumour site and distant tissue from 7 patients)	Tandem mass spectrometry		0.427138	0.92809
Eldh et al 2021	Bladder	CTSZ	cathepsin Z	Exosome from tissue explants	14 exosome samples (previous tumour site and distant tissue from 7 patients)	Tandem mass spectrometry		3.14035	0.861489
Eldh et al 2021	Bladder	DDOST	dolichyl-diphosphooligosaccharide--protein glycosyltransferase non-catalytic subunit	Exosome from tissue explants	14 exosome samples (previous tumour site and distant tissue from 7 patients)	Tandem mass spectrometry		6.28833	0.770802
Eldh et al 2021	Bladder	METTL7A	methyltransferase like 7A	Exosome from tissue explants	14 exosome samples (previous tumour site and distant tissue from 7 patients)	Tandem mass spectrometry		2.53551	0.902536
Eldh et al 2021	Bladder	SEPTIN7	septin 7	Exosome from tissue explants	14 exosome samples (previous tumour site and distant tissue from 7 patients)	Tandem mass spectrometry		0.321536	0.861489
Eldh et al 2021	Bladder	SEPTIN11	septin 11	Exosome from tissue explants	14 exosome samples (previous tumour site and distant tissue from 7 patients)	Tandem mass spectrometry		0.277217	0.844755
Eldh et al 2021	Bladder	HSPG2	heparan sulfate proteoglycan 2	Exosome from tissue explants	14 exosome samples (previous tumour site and distant tissue from 7 patients)	Tandem mass spectrometry		0.206416	0.801264
Eldh et al 2021	Bladder	PDIA4	protein disulfide isomerase family A member 4	Exosome from tissue explants	14 exosome samples (previous tumour site and distant tissue from 7 patients)	Tandem mass spectrometry		7.83581	0.716204
Eldh et al 2021	Bladder	CYBRD1	cytochrome b reductase 1	Exosome from tissue explants	14 exosome samples (previous tumour site and distant tissue from 7 patients)	Tandem mass spectrometry		3.95885	0.826153
Eldh et al 2021	Bladder	EIF3E	eukaryotic translation initiation factor 3 subunit E	Exosome from tissue explants	14 exosome samples (previous tumour site and distant tissue from 7 patients)	Tandem mass spectrometry		2.65685	0.876782
Eldh et al 2021	Bladder	STOM	stomatin	Exosome from tissue explants	14 exosome samples (previous tumour site and distant tissue from 7 patients)	Tandem mass spectrometry		3.58632	0.645683
Eldh et al 2021	Bladder	ALDOA	aldolase, fructose-bisphosphate A	Exosome from tissue explants	14 exosome samples (previous tumour site and distant tissue from 7 patients)	Tandem mass spectrometry		0.913852	0.998895
Eldh et al 2021	Bladder	A1BG	alpha-1-B glycoprotein	Exosome from tissue explants	14 exosome samples (previous tumour site and distant tissue from 7 patients)	Tandem mass spectrometry		0.983927	0.998895
Eldh et al 2021	Bladder	CMA1	chymase 1	Exosome from tissue explants	14 exosome samples (previous tumour site and distant tissue from 7 patients)	Tandem mass spectrometry		82.5055	0.645683
Eldh et al 2021	Bladder	HP	haptoglobin	Exosome from tissue explants	14 exosome samples (previous tumour site and distant tissue from 7 patients)	Tandem mass spectrometry		0.967335	0.990132
Eldh et al 2021	Bladder	PGLYRP2	peptidoglycan recognition protein 2	Exosome from tissue explants	14 exosome samples (previous tumour site and distant tissue from 7 patients)	Tandem mass spectrometry		1.13948	0.874459
Eldh et al 2021	Bladder	MSN	moesin	Exosome from tissue explants	14 exosome samples (previous tumour site and distant tissue from 7 patients)	Tandem mass spectrometry		0.557088	0.989162
Eldh et al 2021	Bladder	PYGM	glycogen phosphorylase, muscle associated	Exosome from tissue explants	14 exosome samples (previous tumour site and distant tissue from 7 patients)	Tandem mass spectrometry		0.0153129	0.645683
Eldh et al 2021	Bladder	SERPINH1	serpin family H member 1	Exosome from tissue explants	14 exosome samples (previous tumour site and distant tissue from 7 patients)	Tandem mass spectrometry		542.926	0.645683
Eldh et al 2021	Bladder	PRKAR2B	NA	Exosome from tissue explants	14 exosome samples (previous tumour site and distant tissue from 7 patients)	Tandem mass spectrometry		0.0301001	0.645683
Eldh et al 2021	Bladder	LANCL1	LanC like 1	Exosome from tissue explants	14 exosome samples (previous tumour site and distant tissue from 7 patients)	Tandem mass spectrometry		0.0554509	0.645683
Eldh et al 2021	Bladder	PDCD6IP	programmed cell death 6 interacting protein	Exosome from tissue explants	14 exosome samples (previous tumour site and distant tissue from 7 patients)	Tandem mass spectrometry		0.026105	0.645683
Eldh et al 2021	Bladder	PDIA6	protein disulfide isomerase family A member 6	Exosome from tissue explants	14 exosome samples (previous tumour site and distant tissue from 7 patients)	Tandem mass spectrometry		20.6357	0.645683
Eldh et al 2021	Bladder	CPA3	carboxypeptidase A3	Exosome from tissue explants	14 exosome samples (previous tumour site and distant tissue from 7 patients)	Tandem mass spectrometry		419.376	0.645683
Eldh et al 2021	Bladder	DPP4	dipeptidyl peptidase 4	Exosome from tissue explants	14 exosome samples (previous tumour site and distant tissue from 7 patients)	Tandem mass spectrometry		0.0567559	0.645683
Eldh et al 2021	Bladder	PCBP2	poly(rC) binding protein 2	Exosome from tissue explants	14 exosome samples (previous tumour site and distant tissue from 7 patients)	Tandem mass spectrometry		0.92843	0.998895
Eldh et al 2021	Bladder	RPLP0	ribosomal protein lateral stalk subunit P0	Exosome from tissue explants	14 exosome samples (previous tumour site and distant tissue from 7 patients)	Tandem mass spectrometry		1.23102	0.998895
Eldh et al 2021	Bladder	ARHGAP1	Rho GTPase activating protein 1	Exosome from tissue explants	14 exosome samples (previous tumour site and distant tissue from 7 patients)	Tandem mass spectrometry		1.02512	0.998895
Eldh et al 2021	Bladder	KPNB1	karyopherin subunit beta 1	Exosome from tissue explants	14 exosome samples (previous tumour site and distant tissue from 7 patients)	Tandem mass spectrometry		13.7603	0.645683
Eldh et al 2021	Bladder	CCT8	chaperonin containing TCP1 subunit 8	Exosome from tissue explants	14 exosome samples (previous tumour site and distant tissue from 7 patients)	Tandem mass spectrometry		0.0916239	0.658877
Eldh et al 2021	Bladder	PAFAH1B1	platelet activating factor acetylhydrolase 1b regulatory subunit 1	Exosome from tissue explants	14 exosome samples (previous tumour site and distant tissue from 7 patients)	Tandem mass spectrometry		1.29233	0.998895
Eldh et al 2021	Bladder	FBLN2	fibulin 2	Exosome from tissue explants	14 exosome samples (previous tumour site and distant tissue from 7 patients)	Tandem mass spectrometry		0.039775	0.645683
Eldh et al 2021	Bladder	RAB14	RAB14, member RAS oncogene family	Exosome from tissue explants	14 exosome samples (previous tumour site and distant tissue from 7 patients)	Tandem mass spectrometry		0.987756	0.998895
Eldh et al 2021	Bladder	SMTN	smoothelin	Exosome from tissue explants	14 exosome samples (previous tumour site and distant tissue from 7 patients)	Tandem mass spectrometry		0.0415345	0.645683
Eldh et al 2021	Bladder	CRYM	crystallin mu	Exosome from tissue explants	14 exosome samples (previous tumour site and distant tissue from 7 patients)	Tandem mass spectrometry		0.0592227	0.645683
Eldh et al 2021	Bladder	MYOF	myoferlin	Exosome from tissue explants	14 exosome samples (previous tumour site and distant tissue from 7 patients)	Tandem mass spectrometry		13.501	0.645683
Eldh et al 2021	Bladder	RPL30	ribosomal protein L30	Exosome from tissue explants	14 exosome samples (previous tumour site and distant tissue from 7 patients)	Tandem mass spectrometry		0.926584	0.998895
Eldh et al 2021	Bladder	RAB2A	RAB2A, member RAS oncogene family	Exosome from tissue explants	14 exosome samples (previous tumour site and distant tissue from 7 patients)	Tandem mass spectrometry		1.05173	0.998895
Eldh et al 2021	Bladder	STAB1	stabilin 1	Exosome from tissue explants	14 exosome samples (previous tumour site and distant tissue from 7 patients)	Tandem mass spectrometry		19.2665	0.645683
Eldh et al 2021	Bladder	GARS1	glycyl-tRNA synthetase 1	Exosome from tissue explants	14 exosome samples (previous tumour site and distant tissue from 7 patients)	Tandem mass spectrometry		1.3889	0.998895
Eldh et al 2021	Bladder	COPB1	COPI coat complex subunit beta 1	Exosome from tissue explants	14 exosome samples (previous tumour site and distant tissue from 7 patients)	Tandem mass spectrometry		11.9377	0.645683
Eldh et al 2021	Bladder	SAMHD1	SAM and HD domain containing deoxynucleoside triphosphate triphosphohydrolase 1	Exosome from tissue explants	14 exosome samples (previous tumour site and distant tissue from 7 patients)	Tandem mass spectrometry		1.23283	0.998895
Eldh et al 2021	Bladder	CAPZB	capping actin protein of muscle Z-line subunit beta	Exosome from tissue explants	14 exosome samples (previous tumour site and distant tissue from 7 patients)	Tandem mass spectrometry		1.186	0.998895
Eldh et al 2021	Bladder	RALB	RAS like proto-oncogene B	Exosome from tissue explants	14 exosome samples (previous tumour site and distant tissue from 7 patients)	Tandem mass spectrometry		0.687621	0.998895
Eldh et al 2021	Bladder	PSMC4	proteasome 26S subunit, ATPase 4	Exosome from tissue explants	14 exosome samples (previous tumour site and distant tissue from 7 patients)	Tandem mass spectrometry		9.41387	0.645683
Eldh et al 2021	Bladder	FN3KRP	fructosamine 3 kinase related protein	Exosome from tissue explants	14 exosome samples (previous tumour site and distant tissue from 7 patients)	Tandem mass spectrometry		0.00832484	0.645683
Eldh et al 2021	Bladder	PRPF19	pre-mRNA processing factor 19	Exosome from tissue explants	14 exosome samples (previous tumour site and distant tissue from 7 patients)	Tandem mass spectrometry		1.22032	0.998895
Eldh et al 2021	Bladder	CAP1	cyclase associated actin cytoskeleton regulatory protein 1	Exosome from tissue explants	14 exosome samples (previous tumour site and distant tissue from 7 patients)	Tandem mass spectrometry		0.971945	0.998895
Eldh et al 2021	Bladder	TTR	transthyretin	Exosome from tissue explants	14 exosome samples (previous tumour site and distant tissue from 7 patients)	Tandem mass spectrometry		1.22244	0.801264
Eldh et al 2021	Bladder	AMBP	alpha-1-microglobulin/bikunin precursor	Exosome from tissue explants	14 exosome samples (previous tumour site and distant tissue from 7 patients)	Tandem mass spectrometry		0.899145	0.958142
Eldh et al 2021	Bladder	HBA2	hemoglobin subunit alpha 2	Exosome from tissue explants	14 exosome samples (previous tumour site and distant tissue from 7 patients)	Tandem mass spectrometry		1.24239	0.885293
Eldh et al 2021	Bladder	PTGDS	prostaglandin D2 synthase	Exosome from tissue explants	14 exosome samples (previous tumour site and distant tissue from 7 patients)	Tandem mass spectrometry		19.6635	0.645683
Eldh et al 2021	Bladder	ANXA7	annexin A7	Exosome from tissue explants	14 exosome samples (previous tumour site and distant tissue from 7 patients)	Tandem mass spectrometry		0.520863	0.959433
Eldh et al 2021	Bladder	ACP3	acid phosphatase 3	Exosome from tissue explants	14 exosome samples (previous tumour site and distant tissue from 7 patients)	Tandem mass spectrometry		1.19721	0.998895
Eldh et al 2021	Bladder	ANXA5	annexin A5	Exosome from tissue explants	14 exosome samples (previous tumour site and distant tissue from 7 patients)	Tandem mass spectrometry		2.28532	0.716204
Eldh et al 2021	Bladder	TF	transferrin	Exosome from tissue explants	14 exosome samples (previous tumour site and distant tissue from 7 patients)	Tandem mass spectrometry		1.20338	0.957683
Eldh et al 2021	Bladder	P4HB	prolyl 4-hydroxylase subunit beta	Exosome from tissue explants	14 exosome samples (previous tumour site and distant tissue from 7 patients)	Tandem mass spectrometry		13.3547	0.645683
Eldh et al 2021	Bladder	HSP90B1	heat shock protein 90 beta family member 1	Exosome from tissue explants	14 exosome samples (previous tumour site and distant tissue from 7 patients)	Tandem mass spectrometry		50.8619	0.645683
Eldh et al 2021	Bladder	PTGFRN	prostaglandin F2 receptor inhibitor	Exosome from tissue explants	14 exosome samples (previous tumour site and distant tissue from 7 patients)	Tandem mass spectrometry		20.9902	0.645683
Eldh et al 2021	Bladder	ACTR3	actin related protein 3	Exosome from tissue explants	14 exosome samples (previous tumour site and distant tissue from 7 patients)	Tandem mass spectrometry		3.04302	0.894095
Eldh et al 2021	Bladder	GLG1	golgi glycoprotein 1	Exosome from tissue explants	14 exosome samples (previous tumour site and distant tissue from 7 patients)	Tandem mass spectrometry		4.90789	0.815795
Eldh et al 2021	Bladder	CKAP4	cytoskeleton associated protein 4	Exosome from tissue explants	14 exosome samples (previous tumour site and distant tissue from 7 patients)	Tandem mass spectrometry		107.601	0.645683
Eldh et al 2021	Bladder	MRC2	mannose receptor C type 2	Exosome from tissue explants	14 exosome samples (previous tumour site and distant tissue from 7 patients)	Tandem mass spectrometry		6.32069	0.731368
Eldh et al 2021	Bladder	PRDX1	peroxiredoxin 1	Exosome from tissue explants	14 exosome samples (previous tumour site and distant tissue from 7 patients)	Tandem mass spectrometry		2.22467	0.950829
Eldh et al 2021	Bladder	HSP90AA1	heat shock protein 90 alpha family class A member 1	Exosome from tissue explants	14 exosome samples (previous tumour site and distant tissue from 7 patients)	Tandem mass spectrometry		9.71287	0.76546
Eldh et al 2021	Bladder	HBG1	hemoglobin subunit gamma 1	Exosome from tissue explants	14 exosome samples (previous tumour site and distant tissue from 7 patients)	Tandem mass spectrometry		0.160283	0.825174
Eldh et al 2021	Bladder	KRT10	keratin 10	Exosome from tissue explants	14 exosome samples (previous tumour site and distant tissue from 7 patients)	Tandem mass spectrometry		7.27836	0.780923
Eldh et al 2021	Bladder	NA	cathepsin B	Exosome from tissue explants	14 exosome samples (previous tumour site and distant tissue from 7 patients)	Tandem mass spectrometry		165.553	0.645683
Eldh et al 2021	Bladder	KRT2	keratin 2	Exosome from tissue explants	14 exosome samples (previous tumour site and distant tissue from 7 patients)	Tandem mass spectrometry		147.788	0.645683
Eldh et al 2021	Bladder	AKR1B10	aldo-keto reductase family 1 member B10	Exosome from tissue explants	14 exosome samples (previous tumour site and distant tissue from 7 patients)	Tandem mass spectrometry		0.00841434	0.645683
Eldh et al 2021	Bladder	NA	NA	Exosome from tissue explants	14 exosome samples (previous tumour site and distant tissue from 7 patients)	Tandem mass spectrometry		4.63185	0.817923
Eldh et al 2021	Bladder	PRKAR2A	protein kinase cAMP-dependent type II regulatory subunit alpha	Exosome from tissue explants	14 exosome samples (previous tumour site and distant tissue from 7 patients)	Tandem mass spectrometry		0.00939189	0.645683
Eldh et al 2021	Bladder	GPD1L	glycerol-3-phosphate dehydrogenase 1 like	Exosome from tissue explants	14 exosome samples (previous tumour site and distant tissue from 7 patients)	Tandem mass spectrometry		0.00954875	0.645683
Eldh et al 2021	Bladder	RAB1A	RAB1A, member RAS oncogene family	Exosome from tissue explants	14 exosome samples (previous tumour site and distant tissue from 7 patients)	Tandem mass spectrometry		6.40931	0.770802
Eldh et al 2021	Bladder	NA	NA	Exosome from tissue explants	14 exosome samples (previous tumour site and distant tissue from 7 patients)	Tandem mass spectrometry		5.17223	0.801264
Eldh et al 2021	Bladder	PGM1	phosphoglucomutase 1	Exosome from tissue explants	14 exosome samples (previous tumour site and distant tissue from 7 patients)	Tandem mass spectrometry		96.0744	0.645683
Eldh et al 2021	Bladder	TES	testin LIM domain protein	Exosome from tissue explants	14 exosome samples (previous tumour site and distant tissue from 7 patients)	Tandem mass spectrometry		0.0118587	0.645683
Eldh et al 2021	Bladder	LXN	latexin	Exosome from tissue explants	14 exosome samples (previous tumour site and distant tissue from 7 patients)	Tandem mass spectrometry		83.7589	0.645683
Eldh et al 2021	Bladder	C8B	complement C8 beta chain	Exosome from tissue explants	14 exosome samples (previous tumour site and distant tissue from 7 patients)	Tandem mass spectrometry		79.615	0.645683
Eldh et al 2021	Bladder	KIF5C	kinesin family member 5C	Exosome from tissue explants	14 exosome samples (previous tumour site and distant tissue from 7 patients)	Tandem mass spectrometry		0.216684	0.801264
Eldh et al 2021	Bladder	COPG1	COPI coat complex subunit gamma 1	Exosome from tissue explants	14 exosome samples (previous tumour site and distant tissue from 7 patients)	Tandem mass spectrometry		4.42152	0.810754
Eldh et al 2021	Bladder	RAB21	RAB21, member RAS oncogene family	Exosome from tissue explants	14 exosome samples (previous tumour site and distant tissue from 7 patients)	Tandem mass spectrometry		0.205656	0.793146
Eldh et al 2021	Bladder	HNRNPU	heterogeneous nuclear ribonucleoprotein U	Exosome from tissue explants	14 exosome samples (previous tumour site and distant tissue from 7 patients)	Tandem mass spectrometry		0.283894	0.838617
Eldh et al 2021	Bladder	GNAS	GNAS complex locus	Exosome from tissue explants	14 exosome samples (previous tumour site and distant tissue from 7 patients)	Tandem mass spectrometry		3.17285	0.851638
Eldh et al 2021	Bladder	PRELP	proline and arginine rich end leucine rich repeat protein	Exosome from tissue explants	14 exosome samples (previous tumour site and distant tissue from 7 patients)	Tandem mass spectrometry		0.0144665	0.645683
Eldh et al 2021	Bladder	AK1	adenylate kinase 1	Exosome from tissue explants	14 exosome samples (previous tumour site and distant tissue from 7 patients)	Tandem mass spectrometry		0.203541	0.780923
Eldh et al 2021	Bladder	CMBL	carboxymethylenebutenolidase homolog	Exosome from tissue explants	14 exosome samples (previous tumour site and distant tissue from 7 patients)	Tandem mass spectrometry		0.280908	0.831043
Eldh et al 2021	Bladder	ARPC1A	actin related protein 2/3 complex subunit 1A	Exosome from tissue explants	14 exosome samples (previous tumour site and distant tissue from 7 patients)	Tandem mass spectrometry		0.23174	0.801264
Eldh et al 2021	Bladder	KANK2	KN motif and ankyrin repeat domains 2	Exosome from tissue explants	14 exosome samples (previous tumour site and distant tissue from 7 patients)	Tandem mass spectrometry		0.0162996	0.645683
Eldh et al 2021	Bladder	SYNM	synemin	Exosome from tissue explants	14 exosome samples (previous tumour site and distant tissue from 7 patients)	Tandem mass spectrometry		0.27253	0.825174
Eldh et al 2021	Bladder	PSMC6	proteasome 26S subunit, ATPase 6	Exosome from tissue explants	14 exosome samples (previous tumour site and distant tissue from 7 patients)	Tandem mass spectrometry		0.0173235	0.645683
Eldh et al 2021	Bladder	PSMC1	proteasome 26S subunit, ATPase 1	Exosome from tissue explants	14 exosome samples (previous tumour site and distant tissue from 7 patients)	Tandem mass spectrometry		0.0179883	0.645683
Eldh et al 2021	Bladder	THY1	Thy-1 cell surface antigen	Exosome from tissue explants	14 exosome samples (previous tumour site and distant tissue from 7 patients)	Tandem mass spectrometry		6.04511	0.728826
Eldh et al 2021	Bladder	GRHPR	glyoxylate and hydroxypyruvate reductase	Exosome from tissue explants	14 exosome samples (previous tumour site and distant tissue from 7 patients)	Tandem mass spectrometry		0.0200056	0.645683
Eldh et al 2021	Bladder	DCTN1	dynactin subunit 1	Exosome from tissue explants	14 exosome samples (previous tumour site and distant tissue from 7 patients)	Tandem mass spectrometry		0.0206052	0.645683
Eldh et al 2021	Bladder	SH3BGRL3	SH3 domain binding glutamate rich protein like 3	Exosome from tissue explants	14 exosome samples (previous tumour site and distant tissue from 7 patients)	Tandem mass spectrometry		0.0215766	0.645683
Eldh et al 2021	Bladder	COPB2	COPI coat complex subunit beta 2	Exosome from tissue explants	14 exosome samples (previous tumour site and distant tissue from 7 patients)	Tandem mass spectrometry		4.40297	0.780923
Eldh et al 2021	Bladder	TMEM109	transmembrane protein 109	Exosome from tissue explants	14 exosome samples (previous tumour site and distant tissue from 7 patients)	Tandem mass spectrometry		0.310214	0.825174
Eldh et al 2021	Bladder	SOD1	superoxide dismutase 1	Exosome from tissue explants	14 exosome samples (previous tumour site and distant tissue from 7 patients)	Tandem mass spectrometry		3.75114	0.799562
Eldh et al 2021	Bladder	ATL3	atlastin GTPase 3	Exosome from tissue explants	14 exosome samples (previous tumour site and distant tissue from 7 patients)	Tandem mass spectrometry		0.221845	0.760449
Eldh et al 2021	Bladder	DDX17	DEAD-box helicase 17	Exosome from tissue explants	14 exosome samples (previous tumour site and distant tissue from 7 patients)	Tandem mass spectrometry		2.22293	0.883496
Eldh et al 2021	Bladder	GNAQ	G protein subunit alpha q	Exosome from tissue explants	14 exosome samples (previous tumour site and distant tissue from 7 patients)	Tandem mass spectrometry		0.330911	0.825174
Eldh et al 2021	Bladder	SVIL	supervillin	Exosome from tissue explants	14 exosome samples (previous tumour site and distant tissue from 7 patients)	Tandem mass spectrometry		0.259413	0.780923
Eldh et al 2021	Bladder	CCT4	chaperonin containing TCP1 subunit 4	Exosome from tissue explants	14 exosome samples (previous tumour site and distant tissue from 7 patients)	Tandem mass spectrometry		0.392619	0.851638
Eldh et al 2021	Bladder	PDIA3	protein disulfide isomerase family A member 3	Exosome from tissue explants	14 exosome samples (previous tumour site and distant tissue from 7 patients)	Tandem mass spectrometry		1.20052	0.938067
Eldh et al 2021	Bladder	DEFA1	defensin alpha 1	Exosome from tissue explants	14 exosome samples (previous tumour site and distant tissue from 7 patients)	Tandem mass spectrometry		3.05479	0.645683
Eldh et al 2021	Bladder	CLTC	clathrin heavy chain	Exosome from tissue explants	14 exosome samples (previous tumour site and distant tissue from 7 patients)	Tandem mass spectrometry		3.89092	0.645683
Eldh et al 2021	Bladder	BTD	biotinidase	Exosome from tissue explants	14 exosome samples (previous tumour site and distant tissue from 7 patients)	Tandem mass spectrometry		0.214129	0.716204
Eldh et al 2021	Bladder	CPN1	carboxypeptidase N subunit 1	Exosome from tissue explants	14 exosome samples (previous tumour site and distant tissue from 7 patients)	Tandem mass spectrometry		0.326447	0.861489
Eldh et al 2021	Bladder	RPN1	ribophorin I	Exosome from tissue explants	14 exosome samples (previous tumour site and distant tissue from 7 patients)	Tandem mass spectrometry		51.724	0.645683
Eldh et al 2021	Bladder	ANXA2	annexin A2	Exosome from tissue explants	14 exosome samples (previous tumour site and distant tissue from 7 patients)	Tandem mass spectrometry		1.03975	0.998895
Eldh et al 2021	Bladder	FASN	fatty acid synthase	Exosome from tissue explants	14 exosome samples (previous tumour site and distant tissue from 7 patients)	Tandem mass spectrometry		6.80254	0.826153
Eldh et al 2021	Bladder	FTH1	ferritin heavy chain 1	Exosome from tissue explants	14 exosome samples (previous tumour site and distant tissue from 7 patients)	Tandem mass spectrometry		3.43403	0.645683
Eldh et al 2021	Bladder	SLC4A1	solute carrier family 4 member 1 (Diego blood group)	Exosome from tissue explants	14 exosome samples (previous tumour site and distant tissue from 7 patients)	Tandem mass spectrometry		0.0171016	0.645683
Eldh et al 2021	Bladder	C4BPA	complement component 4 binding protein alpha	Exosome from tissue explants	14 exosome samples (previous tumour site and distant tissue from 7 patients)	Tandem mass spectrometry		2.2142	0.935378
Eldh et al 2021	Bladder	GANAB	glucosidase II alpha subunit	Exosome from tissue explants	14 exosome samples (previous tumour site and distant tissue from 7 patients)	Tandem mass spectrometry		32.6382	0.645683
Eldh et al 2021	Bladder	CALR	calreticulin	Exosome from tissue explants	14 exosome samples (previous tumour site and distant tissue from 7 patients)	Tandem mass spectrometry		6.36288	0.804407
Eldh et al 2021	Bladder	GPLD1	glycosylphosphatidylinositol specific phospholipase D1	Exosome from tissue explants	14 exosome samples (previous tumour site and distant tissue from 7 patients)	Tandem mass spectrometry		0.0109433	0.645683
Eldh et al 2021	Bladder	GNAI2	G protein subunit alpha i2	Exosome from tissue explants	14 exosome samples (previous tumour site and distant tissue from 7 patients)	Tandem mass spectrometry		2.03419	0.735373
Eldh et al 2021	Bladder	RAB10	RAB10, member RAS oncogene family	Exosome from tissue explants	14 exosome samples (previous tumour site and distant tissue from 7 patients)	Tandem mass spectrometry		0.382856	0.916575
Eldh et al 2021	Bladder	VPS35	VPS35 retromer complex component	Exosome from tissue explants	14 exosome samples (previous tumour site and distant tissue from 7 patients)	Tandem mass spectrometry		10.9497	0.751762
Eldh et al 2021	Bladder	HSPA5	heat shock protein family A (Hsp70) member 5	Exosome from tissue explants	14 exosome samples (previous tumour site and distant tissue from 7 patients)	Tandem mass spectrometry		5.49124	0.799569
Eldh et al 2021	Bladder	TXNDC5	thioredoxin domain containing 5	Exosome from tissue explants	14 exosome samples (previous tumour site and distant tissue from 7 patients)	Tandem mass spectrometry		171.585	0.645683
Eldh et al 2021	Bladder	PFKL	phosphofructokinase, liver type	Exosome from tissue explants	14 exosome samples (previous tumour site and distant tissue from 7 patients)	Tandem mass spectrometry		0.552164	0.998895
Eldh et al 2021	Bladder	CFL1	cofilin 1	Exosome from tissue explants	14 exosome samples (previous tumour site and distant tissue from 7 patients)	Tandem mass spectrometry		3.6257	0.876782
Eldh et al 2021	Bladder	CSRP1	cysteine and glycine rich protein 1	Exosome from tissue explants	14 exosome samples (previous tumour site and distant tissue from 7 patients)	Tandem mass spectrometry		0.0359641	0.645683
Eldh et al 2021	Bladder	VAT1	vesicle amine transport 1	Exosome from tissue explants	14 exosome samples (previous tumour site and distant tissue from 7 patients)	Tandem mass spectrometry		4.459	0.838617
Eldh et al 2021	Bladder	S100A11	S100 calcium binding protein A11	Exosome from tissue explants	14 exosome samples (previous tumour site and distant tissue from 7 patients)	Tandem mass spectrometry		2.30798	0.90381
Eldh et al 2021	Bladder	YWHAH	tyrosine 3-monooxygenase/tryptophan 5-monooxygenase activation protein eta	Exosome from tissue explants	14 exosome samples (previous tumour site and distant tissue from 7 patients)	Tandem mass spectrometry		0.121383	0.751762
Eldh et al 2021	Bladder	TPSAB1	tryptase alpha/beta 1	Exosome from tissue explants	14 exosome samples (previous tumour site and distant tissue from 7 patients)	Tandem mass spectrometry		0.412632	0.954832
Eldh et al 2021	Bladder	HNRNPK	heterogeneous nuclear ribonucleoprotein K	Exosome from tissue explants	14 exosome samples (previous tumour site and distant tissue from 7 patients)	Tandem mass spectrometry		9.23291	0.735373
Eldh et al 2021	Bladder	LDHB	lactate dehydrogenase B	Exosome from tissue explants	14 exosome samples (previous tumour site and distant tissue from 7 patients)	Tandem mass spectrometry		0.944341	0.998895
Eldh et al 2021	Bladder	BLVRB	biliverdin reductase B	Exosome from tissue explants	14 exosome samples (previous tumour site and distant tissue from 7 patients)	Tandem mass spectrometry		1.79108	0.994299
Eldh et al 2021	Bladder	MAPK1	mitogen-activated protein kinase 1	Exosome from tissue explants	14 exosome samples (previous tumour site and distant tissue from 7 patients)	Tandem mass spectrometry		0.551029	0.978418
Eldh et al 2021	Bladder	RAB11A	RAB11A, member RAS oncogene family	Exosome from tissue explants	14 exosome samples (previous tumour site and distant tissue from 7 patients)	Tandem mass spectrometry		0.210736	0.826153
Eldh et al 2021	Bladder	TUBB2A	tubulin beta 2A class IIa	Exosome from tissue explants	14 exosome samples (previous tumour site and distant tissue from 7 patients)	Tandem mass spectrometry		0.00578999	0.645683
Eldh et al 2021	Bladder	H2BC11	H2B clustered histone 11	Exosome from tissue explants	14 exosome samples (previous tumour site and distant tissue from 7 patients)	Tandem mass spectrometry		1.36406	0.998895
Eldh et al 2021	Bladder	H2AZ1	H2A.Z variant histone 1	Exosome from tissue explants	14 exosome samples (previous tumour site and distant tissue from 7 patients)	Tandem mass spectrometry		48.1094	0.645683
Eldh et al 2021	Bladder	MVP	major vault protein	Exosome from tissue explants	14 exosome samples (previous tumour site and distant tissue from 7 patients)	Tandem mass spectrometry		1.62105	0.86532
Eldh et al 2021	Bladder	NDRG1	N-myc downstream regulated 1	Exosome from tissue explants	14 exosome samples (previous tumour site and distant tissue from 7 patients)	Tandem mass spectrometry		0.0297477	0.645683
Eldh et al 2021	Bladder	S100A9	S100 calcium binding protein A9	Exosome from tissue explants	14 exosome samples (previous tumour site and distant tissue from 7 patients)	Tandem mass spectrometry		26.8236	0.645683
Eldh et al 2021	Bladder	RAB8A	RAB8A, member RAS oncogene family	Exosome from tissue explants	14 exosome samples (previous tumour site and distant tissue from 7 patients)	Tandem mass spectrometry		0.0377601	0.645683
Eldh et al 2021	Bladder	NA	NA	Exosome from tissue explants	14 exosome samples (previous tumour site and distant tissue from 7 patients)	Tandem mass spectrometry		1.14628	0.998895
Eldh et al 2021	Bladder	ITGAM	integrin subunit alpha M	Exosome from tissue explants	14 exosome samples (previous tumour site and distant tissue from 7 patients)	Tandem mass spectrometry		1.28151	0.998895
Eldh et al 2021	Bladder	UMOD	uromodulin	Exosome from tissue explants	14 exosome samples (previous tumour site and distant tissue from 7 patients)	Tandem mass spectrometry		22.8719	0.645683
Eldh et al 2021	Bladder	FOLR2	folate receptor beta	Exosome from tissue explants	14 exosome samples (previous tumour site and distant tissue from 7 patients)	Tandem mass spectrometry		22.3101	0.645683
Eldh et al 2021	Bladder	MZB1	marginal zone B and B1 cell specific protein	Exosome from tissue explants	14 exosome samples (previous tumour site and distant tissue from 7 patients)	Tandem mass spectrometry		21.2313	0.645683
Eldh et al 2021	Bladder	NIT2	nitrilase family member 2	Exosome from tissue explants	14 exosome samples (previous tumour site and distant tissue from 7 patients)	Tandem mass spectrometry		0.0485352	0.645683
Eldh et al 2021	Bladder	CSE1L	chromosome segregation 1 like	Exosome from tissue explants	14 exosome samples (previous tumour site and distant tissue from 7 patients)	Tandem mass spectrometry		0.0499745	0.645683
Eldh et al 2021	Bladder	GSTM2	glutathione S-transferase mu 2	Exosome from tissue explants	14 exosome samples (previous tumour site and distant tissue from 7 patients)	Tandem mass spectrometry		0.0514766	0.645683
Eldh et al 2021	Bladder	TGFBI	transforming growth factor beta induced	Exosome from tissue explants	14 exosome samples (previous tumour site and distant tissue from 7 patients)	Tandem mass spectrometry		0.051576	0.645683
Eldh et al 2021	Bladder	GLIPR2	GLI pathogenesis related 2	Exosome from tissue explants	14 exosome samples (previous tumour site and distant tissue from 7 patients)	Tandem mass spectrometry		0.0518909	0.645683
Eldh et al 2021	Bladder	APRT	adenine phosphoribosyltransferase	Exosome from tissue explants	14 exosome samples (previous tumour site and distant tissue from 7 patients)	Tandem mass spectrometry		0.0523368	0.645683
Eldh et al 2021	Bladder	HLA-A	major histocompatibility complex, class I, A	Exosome from tissue explants	14 exosome samples (previous tumour site and distant tissue from 7 patients)	Tandem mass spectrometry		0.81331	0.998895
Eldh et al 2021	Bladder	ARPC4	actin related protein 2/3 complex subunit 4	Exosome from tissue explants	14 exosome samples (previous tumour site and distant tissue from 7 patients)	Tandem mass spectrometry		0.0525894	0.645683
Eldh et al 2021	Bladder	TGM2	transglutaminase 2	Exosome from tissue explants	14 exosome samples (previous tumour site and distant tissue from 7 patients)	Tandem mass spectrometry		18.4398	0.645683
Eldh et al 2021	Bladder	NA	NA	Exosome from tissue explants	14 exosome samples (previous tumour site and distant tissue from 7 patients)	Tandem mass spectrometry		1.23154	0.998895
Eldh et al 2021	Bladder	NAPA	NSF attachment protein alpha	Exosome from tissue explants	14 exosome samples (previous tumour site and distant tissue from 7 patients)	Tandem mass spectrometry		0.055215	0.645683
Eldh et al 2021	Bladder	ANXA3	annexin A3	Exosome from tissue explants	14 exosome samples (previous tumour site and distant tissue from 7 patients)	Tandem mass spectrometry		17.8601	0.645683
Eldh et al 2021	Bladder	PRPS1	phosphoribosyl pyrophosphate synthetase 1	Exosome from tissue explants	14 exosome samples (previous tumour site and distant tissue from 7 patients)	Tandem mass spectrometry		1.01526	0.998895
Eldh et al 2021	Bladder	SEPTIN9	septin 9	Exosome from tissue explants	14 exosome samples (previous tumour site and distant tissue from 7 patients)	Tandem mass spectrometry		0.0572627	0.645683
Eldh et al 2021	Bladder	LMCD1	LIM and cysteine rich domains 1	Exosome from tissue explants	14 exosome samples (previous tumour site and distant tissue from 7 patients)	Tandem mass spectrometry		1.06811	0.998895
Eldh et al 2021	Bladder	NAGK	N-acetylglucosamine kinase	Exosome from tissue explants	14 exosome samples (previous tumour site and distant tissue from 7 patients)	Tandem mass spectrometry		1.03499	0.998895
Eldh et al 2021	Bladder	PSMD2	proteasome 26S subunit, non-ATPase 2	Exosome from tissue explants	14 exosome samples (previous tumour site and distant tissue from 7 patients)	Tandem mass spectrometry		0.997179	0.998895
Eldh et al 2021	Bladder	GSPT1	G1 to S phase transition 1	Exosome from tissue explants	14 exosome samples (previous tumour site and distant tissue from 7 patients)	Tandem mass spectrometry		1.0051	0.998895
Eldh et al 2021	Bladder	SSH3	slingshot protein phosphatase 3	Exosome from tissue explants	14 exosome samples (previous tumour site and distant tissue from 7 patients)	Tandem mass spectrometry		0.0640711	0.645683
Eldh et al 2021	Bladder	SEC31A	SEC31 homolog A, COPII coat complex component	Exosome from tissue explants	14 exosome samples (previous tumour site and distant tissue from 7 patients)	Tandem mass spectrometry		15.0862	0.645683
Eldh et al 2021	Bladder	ATP6V1A	ATPase H+ transporting V1 subunit A	Exosome from tissue explants	14 exosome samples (previous tumour site and distant tissue from 7 patients)	Tandem mass spectrometry		14.9716	0.645683
Eldh et al 2021	Bladder	UQCRC2	ubiquinol-cytochrome c reductase core protein 2	Exosome from tissue explants	14 exosome samples (previous tumour site and distant tissue from 7 patients)	Tandem mass spectrometry		1.23395	0.998895
Eldh et al 2021	Bladder	RUVBL1	NA	Exosome from tissue explants	14 exosome samples (previous tumour site and distant tissue from 7 patients)	Tandem mass spectrometry		0.923832	0.998895
Eldh et al 2021	Bladder	ACTR10	actin related protein 10	Exosome from tissue explants	14 exosome samples (previous tumour site and distant tissue from 7 patients)	Tandem mass spectrometry		0.0693424	0.645683
Eldh et al 2021	Bladder	CCT5	chaperonin containing TCP1 subunit 5	Exosome from tissue explants	14 exosome samples (previous tumour site and distant tissue from 7 patients)	Tandem mass spectrometry		0.868508	0.998895
Eldh et al 2021	Bladder	TMEM43	transmembrane protein 43	Exosome from tissue explants	14 exosome samples (previous tumour site and distant tissue from 7 patients)	Tandem mass spectrometry		1.10557	0.998895
Eldh et al 2021	Bladder	CTNNB1	catenin beta 1	Exosome from tissue explants	14 exosome samples (previous tumour site and distant tissue from 7 patients)	Tandem mass spectrometry		0.0714441	0.645683
Eldh et al 2021	Bladder	CAMK2G	calcium/calmodulin dependent protein kinase II gamma	Exosome from tissue explants	14 exosome samples (previous tumour site and distant tissue from 7 patients)	Tandem mass spectrometry		0.0734925	0.645683
Eldh et al 2021	Bladder	AP2A1	adaptor related protein complex 2 subunit alpha 1	Exosome from tissue explants	14 exosome samples (previous tumour site and distant tissue from 7 patients)	Tandem mass spectrometry		0.996316	0.998895
Eldh et al 2021	Bladder	HLA-DRB1	major histocompatibility complex, class II, DR beta 1	Exosome from tissue explants	14 exosome samples (previous tumour site and distant tissue from 7 patients)	Tandem mass spectrometry		13.2396	0.645683
Eldh et al 2021	Bladder	SLPI	secretory leukocyte peptidase inhibitor	Exosome from tissue explants	14 exosome samples (previous tumour site and distant tissue from 7 patients)	Tandem mass spectrometry		12.9806	0.645683
Eldh et al 2021	Bladder	MTHFD1	methylenetetrahydrofolate dehydrogenase, cyclohydrolase and formyltetrahydrofolate synthetase 1	Exosome from tissue explants	14 exosome samples (previous tumour site and distant tissue from 7 patients)	Tandem mass spectrometry		0.0791533	0.645683
Eldh et al 2021	Bladder	USP5	ubiquitin specific peptidase 5	Exosome from tissue explants	14 exosome samples (previous tumour site and distant tissue from 7 patients)	Tandem mass spectrometry		1.18451	0.998895
Eldh et al 2021	Bladder	EIF3A	eukaryotic translation initiation factor 3 subunit A	Exosome from tissue explants	14 exosome samples (previous tumour site and distant tissue from 7 patients)	Tandem mass spectrometry		1.0997	0.998895
Eldh et al 2021	Bladder	RUVBL2	RuvB like AAA ATPase 2	Exosome from tissue explants	14 exosome samples (previous tumour site and distant tissue from 7 patients)	Tandem mass spectrometry		0.0839484	0.645683
Eldh et al 2021	Bladder	NAXD	NAD(P)HX dehydratase	Exosome from tissue explants	14 exosome samples (previous tumour site and distant tissue from 7 patients)	Tandem mass spectrometry		0.0889711	0.645683
Eldh et al 2021	Bladder	CPNE1	copine 1	Exosome from tissue explants	14 exosome samples (previous tumour site and distant tissue from 7 patients)	Tandem mass spectrometry		1.04773	0.998895
Eldh et al 2021	Bladder	ACLY	ATP citrate lyase	Exosome from tissue explants	14 exosome samples (previous tumour site and distant tissue from 7 patients)	Tandem mass spectrometry		0.97075	0.998895
Eldh et al 2021	Bladder	LDHA	lactate dehydrogenase A	Exosome from tissue explants	14 exosome samples (previous tumour site and distant tissue from 7 patients)	Tandem mass spectrometry		1.22241	0.998895
Eldh et al 2021	Bladder	ARPC3	actin related protein 2/3 complex subunit 3	Exosome from tissue explants	14 exosome samples (previous tumour site and distant tissue from 7 patients)	Tandem mass spectrometry		0.955048	0.998895
Eldh et al 2021	Bladder	GALK1	galactokinase 1	Exosome from tissue explants	14 exosome samples (previous tumour site and distant tissue from 7 patients)	Tandem mass spectrometry		0.0941	0.645683
Eldh et al 2021	Bladder	BUB3	BUB3 mitotic checkpoint protein	Exosome from tissue explants	14 exosome samples (previous tumour site and distant tissue from 7 patients)	Tandem mass spectrometry		0.909227	0.998895
Eldh et al 2021	Bladder	SNTB2	syntrophin beta 2	Exosome from tissue explants	14 exosome samples (previous tumour site and distant tissue from 7 patients)	Tandem mass spectrometry		0.0958855	0.645683
Eldh et al 2021	Bladder	EMILIN1	elastin microfibril interfacer 1	Exosome from tissue explants	14 exosome samples (previous tumour site and distant tissue from 7 patients)	Tandem mass spectrometry		0.0961092	0.645683
Eldh et al 2021	Bladder	CNP	2',3'-cyclic nucleotide 3' phosphodiesterase	Exosome from tissue explants	14 exosome samples (previous tumour site and distant tissue from 7 patients)	Tandem mass spectrometry		10.3411	0.645683
Eldh et al 2021	Bladder	GMPPA	GDP-mannose pyrophosphorylase A	Exosome from tissue explants	14 exosome samples (previous tumour site and distant tissue from 7 patients)	Tandem mass spectrometry		10.3108	0.645683
Eldh et al 2021	Bladder	PRTN3	proteinase 3	Exosome from tissue explants	14 exosome samples (previous tumour site and distant tissue from 7 patients)	Tandem mass spectrometry		0.96119	0.998895
Eldh et al 2021	Bladder	PCMT1	protein-L-isoaspartate (D-aspartate) O-methyltransferase	Exosome from tissue explants	14 exosome samples (previous tumour site and distant tissue from 7 patients)	Tandem mass spectrometry		0.997565	0.998895
Eldh et al 2021	Bladder	F2	coagulation factor II, thrombin	Exosome from tissue explants	14 exosome samples (previous tumour site and distant tissue from 7 patients)	Tandem mass spectrometry		0.98451	0.998895
Eldh et al 2021	Bladder	PTPRC	protein tyrosine phosphatase receptor type C	Exosome from tissue explants	14 exosome samples (previous tumour site and distant tissue from 7 patients)	Tandem mass spectrometry		9.35058	0.645683
Eldh et al 2021	Bladder	PPIA	peptidylprolyl isomerase A	Exosome from tissue explants	14 exosome samples (previous tumour site and distant tissue from 7 patients)	Tandem mass spectrometry		1.00243	0.998895
Eldh et al 2021	Bladder	APOE	apolipoprotein E	Exosome from tissue explants	14 exosome samples (previous tumour site and distant tissue from 7 patients)	Tandem mass spectrometry		1.28672	0.904685
Eldh et al 2021	Bladder	APOA1	apolipoprotein A1	Exosome from tissue explants	14 exosome samples (previous tumour site and distant tissue from 7 patients)	Tandem mass spectrometry		0.558509	0.645683
Eldh et al 2021	Bladder	APOA2	apolipoprotein A2	Exosome from tissue explants	14 exosome samples (previous tumour site and distant tissue from 7 patients)	Tandem mass spectrometry		1.01491	0.998895
Eldh et al 2021	Bladder	ITIH4	inter-alpha-trypsin inhibitor heavy chain 4	Exosome from tissue explants	14 exosome samples (previous tumour site and distant tissue from 7 patients)	Tandem mass spectrometry		3.77031	0.716204
Eldh et al 2021	Bladder	APOC2	apolipoprotein C2	Exosome from tissue explants	14 exosome samples (previous tumour site and distant tissue from 7 patients)	Tandem mass spectrometry		1.06291	0.998895
Eldh et al 2021	Bladder	SERPINA3	serpin family A member 3	Exosome from tissue explants	14 exosome samples (previous tumour site and distant tissue from 7 patients)	Tandem mass spectrometry		0.976256	0.998895
Eldh et al 2021	Bladder	CPN2	carboxypeptidase N subunit 2	Exosome from tissue explants	14 exosome samples (previous tumour site and distant tissue from 7 patients)	Tandem mass spectrometry		7.14944	0.735668
Eldh et al 2021	Bladder	NA	NA	Exosome from tissue explants	14 exosome samples (previous tumour site and distant tissue from 7 patients)	Tandem mass spectrometry		32.971	0.645683
Eldh et al 2021	Bladder	LCAT	lecithin-cholesterol acyltransferase	Exosome from tissue explants	14 exosome samples (previous tumour site and distant tissue from 7 patients)	Tandem mass spectrometry		3.88932	0.851638
Eldh et al 2021	Bladder	DNM1L	dynamin 1 like	Exosome from tissue explants	14 exosome samples (previous tumour site and distant tissue from 7 patients)	Tandem mass spectrometry		0.0646708	0.645683
Eldh et al 2021	Bladder	YWHAZ	tyrosine 3-monooxygenase/tryptophan 5-monooxygenase activation protein zeta	Exosome from tissue explants	14 exosome samples (previous tumour site and distant tissue from 7 patients)	Tandem mass spectrometry		0.75571	0.998895
Eldh et al 2021	Bladder	IGHA1	NA	Exosome from tissue explants	14 exosome samples (previous tumour site and distant tissue from 7 patients)	Tandem mass spectrometry		17.9637	0.645683
Eldh et al 2021	Bladder	KRT9	keratin 9	Exosome from tissue explants	14 exosome samples (previous tumour site and distant tissue from 7 patients)	Tandem mass spectrometry		35.3688	0.645683
Eldh et al 2021	Bladder	COL6A3	collagen type VI alpha 3 chain	Exosome from tissue explants	14 exosome samples (previous tumour site and distant tissue from 7 patients)	Tandem mass spectrometry		1.96523	0.985029
Eldh et al 2021	Bladder	IGHG1	NA	Exosome from tissue explants	14 exosome samples (previous tumour site and distant tissue from 7 patients)	Tandem mass spectrometry		35.9463	0.645683
Eldh et al 2021	Bladder	SEPTIN2	septin 2	Exosome from tissue explants	14 exosome samples (previous tumour site and distant tissue from 7 patients)	Tandem mass spectrometry		4.69309	0.860871
Eldh et al 2021	Bladder	ACTR2	actin related protein 2	Exosome from tissue explants	14 exosome samples (previous tumour site and distant tissue from 7 patients)	Tandem mass spectrometry		18.52	0.645683
Eldh et al 2021	Bladder	CORO1C	coronin 1C	Exosome from tissue explants	14 exosome samples (previous tumour site and distant tissue from 7 patients)	Tandem mass spectrometry		0.252509	0.870092
Eldh et al 2021	Bladder	RPL5	ribosomal protein L5	Exosome from tissue explants	14 exosome samples (previous tumour site and distant tissue from 7 patients)	Tandem mass spectrometry		3.41005	0.894095
Eldh et al 2021	Bladder	HINT1	histidine triad nucleotide binding protein 1	Exosome from tissue explants	14 exosome samples (previous tumour site and distant tissue from 7 patients)	Tandem mass spectrometry		0.133589	0.815795
Eldh et al 2021	Bladder	GNB1	G protein subunit beta 1	Exosome from tissue explants	14 exosome samples (previous tumour site and distant tissue from 7 patients)	Tandem mass spectrometry		0.200992	0.731368
Eldh et al 2021	Bladder	PPP1CB	protein phosphatase 1 catalytic subunit beta	Exosome from tissue explants	14 exosome samples (previous tumour site and distant tissue from 7 patients)	Tandem mass spectrometry		0.564511	0.998895
Eldh et al 2021	Bladder	TLN1	talin 1	Exosome from tissue explants	14 exosome samples (previous tumour site and distant tissue from 7 patients)	Tandem mass spectrometry		0.579445	0.998895
Eldh et al 2021	Bladder	ANXA11	annexin A11	Exosome from tissue explants	14 exosome samples (previous tumour site and distant tissue from 7 patients)	Tandem mass spectrometry		0.0790622	0.645683
Eldh et al 2021	Bladder	S100A10	S100 calcium binding protein A10	Exosome from tissue explants	14 exosome samples (previous tumour site and distant tissue from 7 patients)	Tandem mass spectrometry		0.96696	0.998895
Eldh et al 2021	Bladder	CANX	calnexin	Exosome from tissue explants	14 exosome samples (previous tumour site and distant tissue from 7 patients)	Tandem mass spectrometry		384.227	0.645683
Eldh et al 2021	Bladder	COL6A1	collagen type VI alpha 1 chain	Exosome from tissue explants	14 exosome samples (previous tumour site and distant tissue from 7 patients)	Tandem mass spectrometry		0.0685585	0.645683
Eldh et al 2021	Bladder	TMED10	transmembrane p24 trafficking protein 10	Exosome from tissue explants	14 exosome samples (previous tumour site and distant tissue from 7 patients)	Tandem mass spectrometry		7.75277	0.698955
Eldh et al 2021	Bladder	NARS1	asparaginyl-tRNA synthetase 1	Exosome from tissue explants	14 exosome samples (previous tumour site and distant tissue from 7 patients)	Tandem mass spectrometry		0.182442	0.827117
Eldh et al 2021	Bladder	ERP29	endoplasmic reticulum protein 29	Exosome from tissue explants	14 exosome samples (previous tumour site and distant tissue from 7 patients)	Tandem mass spectrometry		12.2485	0.645683
Eldh et al 2021	Bladder	CTSG	cathepsin G	Exosome from tissue explants	14 exosome samples (previous tumour site and distant tissue from 7 patients)	Tandem mass spectrometry		66.0193	0.645683
Eldh et al 2021	Bladder	VCL	vinculin	Exosome from tissue explants	14 exosome samples (previous tumour site and distant tissue from 7 patients)	Tandem mass spectrometry		0.0132937	0.645683
Eldh et al 2021	Bladder	BASP1	brain abundant membrane attached signal protein 1	Exosome from tissue explants	14 exosome samples (previous tumour site and distant tissue from 7 patients)	Tandem mass spectrometry		125.984	0.645683
Eldh et al 2021	Bladder	CD59	CD59 molecule (CD59 blood group)	Exosome from tissue explants	14 exosome samples (previous tumour site and distant tissue from 7 patients)	Tandem mass spectrometry		0.194116	0.645683
Eldh et al 2021	Bladder	CCT3	chaperonin containing TCP1 subunit 3	Exosome from tissue explants	14 exosome samples (previous tumour site and distant tissue from 7 patients)	Tandem mass spectrometry		3.88582	0.861489
Eldh et al 2021	Bladder	ENO1	enolase 1	Exosome from tissue explants	14 exosome samples (previous tumour site and distant tissue from 7 patients)	Tandem mass spectrometry		0.315028	0.81599
Eldh et al 2021	Bladder	PTGIS	prostaglandin I2 synthase	Exosome from tissue explants	14 exosome samples (previous tumour site and distant tissue from 7 patients)	Tandem mass spectrometry		55.047	0.645683
Eldh et al 2021	Bladder	TYMP	thymidine phosphorylase	Exosome from tissue explants	14 exosome samples (previous tumour site and distant tissue from 7 patients)	Tandem mass spectrometry		144.887	0.645683
Eldh et al 2021	Bladder	ANXA4	annexin A4	Exosome from tissue explants	14 exosome samples (previous tumour site and distant tissue from 7 patients)	Tandem mass spectrometry		0.0947494	0.645683
Eldh et al 2021	Bladder	CORO1B	coronin 1B	Exosome from tissue explants	14 exosome samples (previous tumour site and distant tissue from 7 patients)	Tandem mass spectrometry		0.0583372	0.67929
Eldh et al 2021	Bladder	YWHAB	tyrosine 3-monooxygenase/tryptophan 5-monooxygenase activation protein beta	Exosome from tissue explants	14 exosome samples (previous tumour site and distant tissue from 7 patients)	Tandem mass spectrometry		0.264965	0.860871
Eldh et al 2021	Bladder	RRAS	RAS related	Exosome from tissue explants	14 exosome samples (previous tumour site and distant tissue from 7 patients)	Tandem mass spectrometry		0.379893	0.922786
Eldh et al 2021	Bladder	XRCC5	X-ray repair cross complementing 5	Exosome from tissue explants	14 exosome samples (previous tumour site and distant tissue from 7 patients)	Tandem mass spectrometry		0.182826	0.801264
Eldh et al 2021	Bladder	AOC3	amine oxidase copper containing 3	Exosome from tissue explants	14 exosome samples (previous tumour site and distant tissue from 7 patients)	Tandem mass spectrometry		0.228755	0.723703
Eldh et al 2021	Bladder	S100A4	S100 calcium binding protein A4	Exosome from tissue explants	14 exosome samples (previous tumour site and distant tissue from 7 patients)	Tandem mass spectrometry		0.131102	0.7549
Eldh et al 2021	Bladder	PRKAR1A	protein kinase cAMP-dependent type I regulatory subunit alpha	Exosome from tissue explants	14 exosome samples (previous tumour site and distant tissue from 7 patients)	Tandem mass spectrometry		0.248816	0.841472
Eldh et al 2021	Bladder	PGAM1	phosphoglycerate mutase 1	Exosome from tissue explants	14 exosome samples (previous tumour site and distant tissue from 7 patients)	Tandem mass spectrometry		54.7517	0.645683
Eldh et al 2021	Bladder	DARS1	aspartyl-tRNA synthetase 1	Exosome from tissue explants	14 exosome samples (previous tumour site and distant tissue from 7 patients)	Tandem mass spectrometry		5.65899	0.815795
Eldh et al 2021	Bladder	DNAJA2	DnaJ heat shock protein family (Hsp40) member A2	Exosome from tissue explants	14 exosome samples (previous tumour site and distant tissue from 7 patients)	Tandem mass spectrometry		0.245168	0.849631
Eldh et al 2021	Bladder	ADH1B	alcohol dehydrogenase 1B (class I), beta polypeptide	Exosome from tissue explants	14 exosome samples (previous tumour site and distant tissue from 7 patients)	Tandem mass spectrometry		0.0249141	0.645683
Eldh et al 2021	Bladder	VIM	vimentin	Exosome from tissue explants	14 exosome samples (previous tumour site and distant tissue from 7 patients)	Tandem mass spectrometry		45.2061	0.645683
Eldh et al 2021	Bladder	RPS2	ribosomal protein S2	Exosome from tissue explants	14 exosome samples (previous tumour site and distant tissue from 7 patients)	Tandem mass spectrometry		0.727512	0.998895
Eldh et al 2021	Bladder	AHNAK	AHNAK nucleoprotein	Exosome from tissue explants	14 exosome samples (previous tumour site and distant tissue from 7 patients)	Tandem mass spectrometry		0.0539234	0.645683
Eldh et al 2021	Bladder	PIP	prolactin induced protein	Exosome from tissue explants	14 exosome samples (previous tumour site and distant tissue from 7 patients)	Tandem mass spectrometry		302.686	0.645683
Eldh et al 2021	Bladder	MAP3K20	mitogen-activated protein kinase kinase kinase 20	Exosome from tissue explants	14 exosome samples (previous tumour site and distant tissue from 7 patients)	Tandem mass spectrometry		0.0341327	0.645683
Eldh et al 2021	Bladder	QDPR	quinoid dihydropteridine reductase	Exosome from tissue explants	14 exosome samples (previous tumour site and distant tissue from 7 patients)	Tandem mass spectrometry		0.208605	0.819825
Eldh et al 2021	Bladder	PPP2R1A	protein phosphatase 2 scaffold subunit Aalpha	Exosome from tissue explants	14 exosome samples (previous tumour site and distant tissue from 7 patients)	Tandem mass spectrometry		0.0287218	0.645683
Eldh et al 2021	Bladder	ACTR1A	actin related protein 1A	Exosome from tissue explants	14 exosome samples (previous tumour site and distant tissue from 7 patients)	Tandem mass spectrometry		0.0186369	0.645683
Eldh et al 2021	Bladder	AGL	amylo-alpha-1, 6-glucosidase, 4-alpha-glucanotransferase	Exosome from tissue explants	14 exosome samples (previous tumour site and distant tissue from 7 patients)	Tandem mass spectrometry		0.556007	0.990132
Eldh et al 2021	Bladder	CRYZ	crystallin zeta	Exosome from tissue explants	14 exosome samples (previous tumour site and distant tissue from 7 patients)	Tandem mass spectrometry		0.0244215	0.645683
Eldh et al 2021	Bladder	TUBA4A	tubulin alpha 4a	Exosome from tissue explants	14 exosome samples (previous tumour site and distant tissue from 7 patients)	Tandem mass spectrometry		0.0710527	0.645683
Eldh et al 2021	Bladder	TUBA1C	tubulin alpha 1c	Exosome from tissue explants	14 exosome samples (previous tumour site and distant tissue from 7 patients)	Tandem mass spectrometry		0.0760976	0.645683
Eldh et al 2021	Bladder	TUBB4A	tubulin beta 4A class IVa	Exosome from tissue explants	14 exosome samples (previous tumour site and distant tissue from 7 patients)	Tandem mass spectrometry		0.0778206	0.645683
Eldh et al 2021	Bladder	TUBB3	tubulin beta 3 class III	Exosome from tissue explants	14 exosome samples (previous tumour site and distant tissue from 7 patients)	Tandem mass spectrometry		9.10271	0.645683
Eldh et al 2021	Bladder	HBG2	hemoglobin subunit gamma 2	Exosome from tissue explants	14 exosome samples (previous tumour site and distant tissue from 7 patients)	Tandem mass spectrometry		0.159786	0.645683
Eldh et al 2021	Bladder	ITGB2	integrin subunit beta 2	Exosome from tissue explants	14 exosome samples (previous tumour site and distant tissue from 7 patients)	Tandem mass spectrometry		6.09511	0.645683
Eldh et al 2021	Bladder	LYPLA1	lysophospholipase 1	Exosome from tissue explants	14 exosome samples (previous tumour site and distant tissue from 7 patients)	Tandem mass spectrometry		0.173375	0.645683
Eldh et al 2021	Bladder	NA	NA	Exosome from tissue explants	14 exosome samples (previous tumour site and distant tissue from 7 patients)	Tandem mass spectrometry		5.6107	0.645683
Eldh et al 2021	Bladder	ANXA1	annexin A1	Exosome from tissue explants	14 exosome samples (previous tumour site and distant tissue from 7 patients)	Tandem mass spectrometry		1.0153	0.998895
Eldh et al 2021	Bladder	GSTM4	glutathione S-transferase mu 4	Exosome from tissue explants	14 exosome samples (previous tumour site and distant tissue from 7 patients)	Tandem mass spectrometry		0.189646	0.645683
Eldh et al 2021	Bladder	RACK1	receptor for activated C kinase 1	Exosome from tissue explants	14 exosome samples (previous tumour site and distant tissue from 7 patients)	Tandem mass spectrometry		1.65807	0.817923
Eldh et al 2021	Bladder	MYL9	myosin light chain 9	Exosome from tissue explants	14 exosome samples (previous tumour site and distant tissue from 7 patients)	Tandem mass spectrometry		0.191988	0.645683
Eldh et al 2021	Bladder	GREM1	gremlin 1, DAN family BMP antagonist	Exosome from tissue explants	14 exosome samples (previous tumour site and distant tissue from 7 patients)	Tandem mass spectrometry		5.10771	0.645683
Eldh et al 2021	Bladder	NA	NA	Exosome from tissue explants	14 exosome samples (previous tumour site and distant tissue from 7 patients)	Tandem mass spectrometry		0.198181	0.645683
Eldh et al 2021	Bladder	RAC3	Rac family small GTPase 3	Exosome from tissue explants	14 exosome samples (previous tumour site and distant tissue from 7 patients)	Tandem mass spectrometry		0.204535	0.645683
Eldh et al 2021	Bladder	PGRMC1	progesterone receptor membrane component 1	Exosome from tissue explants	14 exosome samples (previous tumour site and distant tissue from 7 patients)	Tandem mass spectrometry		0.205396	0.645683
Eldh et al 2021	Bladder	NA	NA	Exosome from tissue explants	14 exosome samples (previous tumour site and distant tissue from 7 patients)	Tandem mass spectrometry		0.207994	0.645683
Eldh et al 2021	Bladder	CCT6A	chaperonin containing TCP1 subunit 6A	Exosome from tissue explants	14 exosome samples (previous tumour site and distant tissue from 7 patients)	Tandem mass spectrometry		0.208604	0.645683
Eldh et al 2021	Bladder	KRT4	keratin 4	Exosome from tissue explants	14 exosome samples (previous tumour site and distant tissue from 7 patients)	Tandem mass spectrometry		4.65686	0.645683
Eldh et al 2021	Bladder	RPLP1	ribosomal protein lateral stalk subunit P1	Exosome from tissue explants	14 exosome samples (previous tumour site and distant tissue from 7 patients)	Tandem mass spectrometry		0.215445	0.645683
Eldh et al 2021	Bladder	PRXL2B	peroxiredoxin like 2B	Exosome from tissue explants	14 exosome samples (previous tumour site and distant tissue from 7 patients)	Tandem mass spectrometry		0.216102	0.645683
Eldh et al 2021	Bladder	PRKACA	protein kinase cAMP-activated catalytic subunit alpha	Exosome from tissue explants	14 exosome samples (previous tumour site and distant tissue from 7 patients)	Tandem mass spectrometry		0.216734	0.645683
Eldh et al 2021	Bladder	TACSTD2	tumor associated calcium signal transducer 2	Exosome from tissue explants	14 exosome samples (previous tumour site and distant tissue from 7 patients)	Tandem mass spectrometry		0.21783	0.645683
Eldh et al 2021	Bladder	RAB5B	RAB5B, member RAS oncogene family	Exosome from tissue explants	14 exosome samples (previous tumour site and distant tissue from 7 patients)	Tandem mass spectrometry		0.218992	0.645683
Eldh et al 2021	Bladder	CD44	CD44 molecule (Indian blood group)	Exosome from tissue explants	14 exosome samples (previous tumour site and distant tissue from 7 patients)	Tandem mass spectrometry		4.48227	0.645683
Eldh et al 2021	Bladder	HSPA4	heat shock protein family A (Hsp70) member 4	Exosome from tissue explants	14 exosome samples (previous tumour site and distant tissue from 7 patients)	Tandem mass spectrometry		0.227699	0.645683
Eldh et al 2021	Bladder	KRT7	keratin 7	Exosome from tissue explants	14 exosome samples (previous tumour site and distant tissue from 7 patients)	Tandem mass spectrometry		0.228895	0.645683
Eldh et al 2021	Bladder	GSTM5	glutathione S-transferase mu 5	Exosome from tissue explants	14 exosome samples (previous tumour site and distant tissue from 7 patients)	Tandem mass spectrometry		4.32782	0.645683
Eldh et al 2021	Bladder	ANK1	ankyrin 1	Exosome from tissue explants	14 exosome samples (previous tumour site and distant tissue from 7 patients)	Tandem mass spectrometry		0.231516	0.645683
Eldh et al 2021	Bladder	S100A8	S100 calcium binding protein A8	Exosome from tissue explants	14 exosome samples (previous tumour site and distant tissue from 7 patients)	Tandem mass spectrometry		4.29022	0.645683
Eldh et al 2021	Bladder	MDH1	malate dehydrogenase 1	Exosome from tissue explants	14 exosome samples (previous tumour site and distant tissue from 7 patients)	Tandem mass spectrometry		0.235187	0.645683
Eldh et al 2021	Bladder	RSU1	Ras suppressor protein 1	Exosome from tissue explants	14 exosome samples (previous tumour site and distant tissue from 7 patients)	Tandem mass spectrometry		0.235377	0.645683
Eldh et al 2021	Bladder	NT5E	5'-nucleotidase ecto	Exosome from tissue explants	14 exosome samples (previous tumour site and distant tissue from 7 patients)	Tandem mass spectrometry		4.24455	0.645683
Eldh et al 2021	Bladder	RAP1A	RAP1A, member of RAS oncogene family	Exosome from tissue explants	14 exosome samples (previous tumour site and distant tissue from 7 patients)	Tandem mass spectrometry		0.235836	0.645683
Eldh et al 2021	Bladder	SPR	sepiapterin reductase	Exosome from tissue explants	14 exosome samples (previous tumour site and distant tissue from 7 patients)	Tandem mass spectrometry		0.235932	0.645683
Eldh et al 2021	Bladder	NNMT	nicotinamide N-methyltransferase	Exosome from tissue explants	14 exosome samples (previous tumour site and distant tissue from 7 patients)	Tandem mass spectrometry		4.22881	0.645683
Eldh et al 2021	Bladder	PFN2	profilin 2	Exosome from tissue explants	14 exosome samples (previous tumour site and distant tissue from 7 patients)	Tandem mass spectrometry		0.237433	0.645683
Eldh et al 2021	Bladder	RAB13	RAB13, member RAS oncogene family	Exosome from tissue explants	14 exosome samples (previous tumour site and distant tissue from 7 patients)	Tandem mass spectrometry		4.21032	0.645683
Eldh et al 2021	Bladder	AKR1A1	aldo-keto reductase family 1 member A1	Exosome from tissue explants	14 exosome samples (previous tumour site and distant tissue from 7 patients)	Tandem mass spectrometry		0.240128	0.645683
Eldh et al 2021	Bladder	NAA15	N-alpha-acetyltransferase 15, NatA auxiliary subunit	Exosome from tissue explants	14 exosome samples (previous tumour site and distant tissue from 7 patients)	Tandem mass spectrometry		0.240397	0.645683
Eldh et al 2021	Bladder	PLA2G2A	phospholipase A2 group IIA	Exosome from tissue explants	14 exosome samples (previous tumour site and distant tissue from 7 patients)	Tandem mass spectrometry		4.15277	0.645683
Eldh et al 2021	Bladder	OLFML3	olfactomedin like 3	Exosome from tissue explants	14 exosome samples (previous tumour site and distant tissue from 7 patients)	Tandem mass spectrometry		4.13503	0.645683
Eldh et al 2021	Bladder	HSPA2	heat shock protein family A (Hsp70) member 2	Exosome from tissue explants	14 exosome samples (previous tumour site and distant tissue from 7 patients)	Tandem mass spectrometry		0.242963	0.645683
Eldh et al 2021	Bladder	DYNLL1	dynein light chain LC8-type 1	Exosome from tissue explants	14 exosome samples (previous tumour site and distant tissue from 7 patients)	Tandem mass spectrometry		0.243158	0.645683
Eldh et al 2021	Bladder	USP9X	ubiquitin specific peptidase 9 X-linked	Exosome from tissue explants	14 exosome samples (previous tumour site and distant tissue from 7 patients)	Tandem mass spectrometry		0.244521	0.645683
Eldh et al 2021	Bladder	SDCBP	syndecan binding protein	Exosome from tissue explants	14 exosome samples (previous tumour site and distant tissue from 7 patients)	Tandem mass spectrometry		0.244665	0.645683
Eldh et al 2021	Bladder	CLTA	clathrin light chain A	Exosome from tissue explants	14 exosome samples (previous tumour site and distant tissue from 7 patients)	Tandem mass spectrometry		4.07602	0.645683
Eldh et al 2021	Bladder	ATP2B4	ATPase plasma membrane Ca2+ transporting 4	Exosome from tissue explants	14 exosome samples (previous tumour site and distant tissue from 7 patients)	Tandem mass spectrometry		4.06983	0.645683
Eldh et al 2021	Bladder	AKR1C2	aldo-keto reductase family 1 member C2	Exosome from tissue explants	14 exosome samples (previous tumour site and distant tissue from 7 patients)	Tandem mass spectrometry		0.246429	0.645683
Eldh et al 2021	Bladder	SPTAN1	spectrin alpha, non-erythrocytic 1	Exosome from tissue explants	14 exosome samples (previous tumour site and distant tissue from 7 patients)	Tandem mass spectrometry		4.05343	0.645683
Eldh et al 2021	Bladder	EIF3K	eukaryotic translation initiation factor 3 subunit K	Exosome from tissue explants	14 exosome samples (previous tumour site and distant tissue from 7 patients)	Tandem mass spectrometry		0.247086	0.645683
Eldh et al 2021	Bladder	HLA-DRA	major histocompatibility complex, class II, DR alpha	Exosome from tissue explants	14 exosome samples (previous tumour site and distant tissue from 7 patients)	Tandem mass spectrometry		4.02099	0.645683
Eldh et al 2021	Bladder	XPO1	exportin 1	Exosome from tissue explants	14 exosome samples (previous tumour site and distant tissue from 7 patients)	Tandem mass spectrometry		0.248754	0.645683
Eldh et al 2021	Bladder	BDH2	3-hydroxybutyrate dehydrogenase 2	Exosome from tissue explants	14 exosome samples (previous tumour site and distant tissue from 7 patients)	Tandem mass spectrometry		0.250274	0.645683
Eldh et al 2021	Bladder	APOL1	apolipoprotein L1	Exosome from tissue explants	14 exosome samples (previous tumour site and distant tissue from 7 patients)	Tandem mass spectrometry		0.250433	0.645683
Eldh et al 2021	Bladder	NA	NA	Exosome from tissue explants	14 exosome samples (previous tumour site and distant tissue from 7 patients)	Tandem mass spectrometry		3.97051	0.645683
Eldh et al 2021	Bladder	PDLIM5	PDZ and LIM domain 5	Exosome from tissue explants	14 exosome samples (previous tumour site and distant tissue from 7 patients)	Tandem mass spectrometry		0.253032	0.645683
Eldh et al 2021	Bladder	GPX4	glutathione peroxidase 4	Exosome from tissue explants	14 exosome samples (previous tumour site and distant tissue from 7 patients)	Tandem mass spectrometry		0.253958	0.645683
Eldh et al 2021	Bladder	HRNR	hornerin	Exosome from tissue explants	14 exosome samples (previous tumour site and distant tissue from 7 patients)	Tandem mass spectrometry		3.93444	0.645683
Eldh et al 2021	Bladder	ARL8A	ADP ribosylation factor like GTPase 8A	Exosome from tissue explants	14 exosome samples (previous tumour site and distant tissue from 7 patients)	Tandem mass spectrometry		0.254335	0.645683
Eldh et al 2021	Bladder	SSR4	signal sequence receptor subunit 4	Exosome from tissue explants	14 exosome samples (previous tumour site and distant tissue from 7 patients)	Tandem mass spectrometry		3.92557	0.645683
Eldh et al 2021	Bladder	RPS15A	ribosomal protein S15a	Exosome from tissue explants	14 exosome samples (previous tumour site and distant tissue from 7 patients)	Tandem mass spectrometry		0.255082	0.645683
Eldh et al 2021	Bladder	RNASE3	ribonuclease A family member 3	Exosome from tissue explants	14 exosome samples (previous tumour site and distant tissue from 7 patients)	Tandem mass spectrometry		3.89748	0.645683
Eldh et al 2021	Bladder	EML2	EMAP like 2	Exosome from tissue explants	14 exosome samples (previous tumour site and distant tissue from 7 patients)	Tandem mass spectrometry		0.258162	0.645683
Eldh et al 2021	Bladder	FBL	fibrillarin	Exosome from tissue explants	14 exosome samples (previous tumour site and distant tissue from 7 patients)	Tandem mass spectrometry		0.258481	0.645683
Eldh et al 2021	Bladder	C7	complement C7	Exosome from tissue explants	14 exosome samples (previous tumour site and distant tissue from 7 patients)	Tandem mass spectrometry		3.8673	0.645683
Eldh et al 2021	Bladder	CD81	CD81 molecule	Exosome from tissue explants	14 exosome samples (previous tumour site and distant tissue from 7 patients)	Tandem mass spectrometry		3.86313	0.645683
Eldh et al 2021	Bladder	TKFC	triokinase and FMN cyclase	Exosome from tissue explants	14 exosome samples (previous tumour site and distant tissue from 7 patients)	Tandem mass spectrometry		0.261223	0.645683
Eldh et al 2021	Bladder	APMAP	adipocyte plasma membrane associated protein	Exosome from tissue explants	14 exosome samples (previous tumour site and distant tissue from 7 patients)	Tandem mass spectrometry		3.81919	0.645683
Eldh et al 2021	Bladder	USP14	ubiquitin specific peptidase 14	Exosome from tissue explants	14 exosome samples (previous tumour site and distant tissue from 7 patients)	Tandem mass spectrometry		0.26185	0.645683
Eldh et al 2021	Bladder	ARF3	ADP ribosylation factor 3	Exosome from tissue explants	14 exosome samples (previous tumour site and distant tissue from 7 patients)	Tandem mass spectrometry		0.263108	0.645683
Eldh et al 2021	Bladder	PIP4K2A	phosphatidylinositol-5-phosphate 4-kinase type 2 alpha	Exosome from tissue explants	14 exosome samples (previous tumour site and distant tissue from 7 patients)	Tandem mass spectrometry		3.79467	0.645683
Eldh et al 2021	Bladder	LRPAP1	LDL receptor related protein associated protein 1	Exosome from tissue explants	14 exosome samples (previous tumour site and distant tissue from 7 patients)	Tandem mass spectrometry		3.78424	0.645683
Eldh et al 2021	Bladder	QARS1	glutaminyl-tRNA synthetase 1	Exosome from tissue explants	14 exosome samples (previous tumour site and distant tissue from 7 patients)	Tandem mass spectrometry		3.78359	0.645683
Eldh et al 2021	Bladder	PPIB	peptidylprolyl isomerase B	Exosome from tissue explants	14 exosome samples (previous tumour site and distant tissue from 7 patients)	Tandem mass spectrometry		3.77289	0.645683
Eldh et al 2021	Bladder	OGN	osteoglycin	Exosome from tissue explants	14 exosome samples (previous tumour site and distant tissue from 7 patients)	Tandem mass spectrometry		0.265172	0.645683
Eldh et al 2021	Bladder	LPA	lipoprotein(a)	Exosome from tissue explants	14 exosome samples (previous tumour site and distant tissue from 7 patients)	Tandem mass spectrometry		0.265342	0.645683
Eldh et al 2021	Bladder	SEPTIN10	septin 10	Exosome from tissue explants	14 exosome samples (previous tumour site and distant tissue from 7 patients)	Tandem mass spectrometry		0.265482	0.645683
Eldh et al 2021	Bladder	SBDS	SBDS ribosome maturation factor	Exosome from tissue explants	14 exosome samples (previous tumour site and distant tissue from 7 patients)	Tandem mass spectrometry		0.269589	0.645683
Eldh et al 2021	Bladder	SHMT1	serine hydroxymethyltransferase 1	Exosome from tissue explants	14 exosome samples (previous tumour site and distant tissue from 7 patients)	Tandem mass spectrometry		0.270152	0.645683
Eldh et al 2021	Bladder	MICAL1	microtubule associated monooxygenase, calponin and LIM domain containing 1	Exosome from tissue explants	14 exosome samples (previous tumour site and distant tissue from 7 patients)	Tandem mass spectrometry		0.271393	0.645683
Eldh et al 2021	Bladder	HPGD	15-hydroxyprostaglandin dehydrogenase	Exosome from tissue explants	14 exosome samples (previous tumour site and distant tissue from 7 patients)	Tandem mass spectrometry		0.272091	0.645683
Eldh et al 2021	Bladder	NA	NA	Exosome from tissue explants	14 exosome samples (previous tumour site and distant tissue from 7 patients)	Tandem mass spectrometry		3.66131	0.645683
Eldh et al 2021	Bladder	DCN	decorin	Exosome from tissue explants	14 exosome samples (previous tumour site and distant tissue from 7 patients)	Tandem mass spectrometry		0.273509	0.645683
Eldh et al 2021	Bladder	RPLP2	ribosomal protein lateral stalk subunit P2	Exosome from tissue explants	14 exosome samples (previous tumour site and distant tissue from 7 patients)	Tandem mass spectrometry		3.6522	0.645683
Eldh et al 2021	Bladder	SULT1A3	sulfotransferase family 1A member 3	Exosome from tissue explants	14 exosome samples (previous tumour site and distant tissue from 7 patients)	Tandem mass spectrometry		0.27386	0.645683
Eldh et al 2021	Bladder	GSK3A	glycogen synthase kinase 3 alpha	Exosome from tissue explants	14 exosome samples (previous tumour site and distant tissue from 7 patients)	Tandem mass spectrometry		0.274371	0.645683
Eldh et al 2021	Bladder	RPL14	ribosomal protein L14	Exosome from tissue explants	14 exosome samples (previous tumour site and distant tissue from 7 patients)	Tandem mass spectrometry		3.64164	0.645683
Eldh et al 2021	Bladder	CRYL1	crystallin lambda 1	Exosome from tissue explants	14 exosome samples (previous tumour site and distant tissue from 7 patients)	Tandem mass spectrometry		0.277172	0.645683
Eldh et al 2021	Bladder	PROCR	protein C receptor	Exosome from tissue explants	14 exosome samples (previous tumour site and distant tissue from 7 patients)	Tandem mass spectrometry		3.59994	0.645683
Eldh et al 2021	Bladder	PON1	paraoxonase 1	Exosome from tissue explants	14 exosome samples (previous tumour site and distant tissue from 7 patients)	Tandem mass spectrometry		0.278606	0.645683
Eldh et al 2021	Bladder	HLA-DRB3	major histocompatibility complex, class II, DR beta 3	Exosome from tissue explants	14 exosome samples (previous tumour site and distant tissue from 7 patients)	Tandem mass spectrometry		3.58759	0.645683
Eldh et al 2021	Bladder	AHCYL1	adenosylhomocysteinase like 1	Exosome from tissue explants	14 exosome samples (previous tumour site and distant tissue from 7 patients)	Tandem mass spectrometry		0.279231	0.645683
Eldh et al 2021	Bladder	COL14A1	collagen type XIV alpha 1 chain	Exosome from tissue explants	14 exosome samples (previous tumour site and distant tissue from 7 patients)	Tandem mass spectrometry		3.56929	0.645683
Eldh et al 2021	Bladder	C5	complement C5	Exosome from tissue explants	14 exosome samples (previous tumour site and distant tissue from 7 patients)	Tandem mass spectrometry		3.56806	0.645683
Eldh et al 2021	Bladder	ARF4	ADP ribosylation factor 4	Exosome from tissue explants	14 exosome samples (previous tumour site and distant tissue from 7 patients)	Tandem mass spectrometry		3.56437	0.645683
Eldh et al 2021	Bladder	ABCE1	ATP binding cassette subfamily E member 1	Exosome from tissue explants	14 exosome samples (previous tumour site and distant tissue from 7 patients)	Tandem mass spectrometry		0.282141	0.645683
Eldh et al 2021	Bladder	PTGR1	prostaglandin reductase 1	Exosome from tissue explants	14 exosome samples (previous tumour site and distant tissue from 7 patients)	Tandem mass spectrometry		0.282938	0.645683
Eldh et al 2021	Bladder	CAPN2	calpain 2	Exosome from tissue explants	14 exosome samples (previous tumour site and distant tissue from 7 patients)	Tandem mass spectrometry		0.283441	0.645683
Eldh et al 2021	Bladder	PRKDC	protein kinase, DNA-activated, catalytic subunit	Exosome from tissue explants	14 exosome samples (previous tumour site and distant tissue from 7 patients)	Tandem mass spectrometry		3.52128	0.645683
Eldh et al 2021	Bladder	PRG2	proteoglycan 2, pro eosinophil major basic protein	Exosome from tissue explants	14 exosome samples (previous tumour site and distant tissue from 7 patients)	Tandem mass spectrometry		3.50836	0.645683
Eldh et al 2021	Bladder	ARPC2	actin related protein 2/3 complex subunit 2	Exosome from tissue explants	14 exosome samples (previous tumour site and distant tissue from 7 patients)	Tandem mass spectrometry		0.285843	0.645683
Eldh et al 2021	Bladder	NA	NA	Exosome from tissue explants	14 exosome samples (previous tumour site and distant tissue from 7 patients)	Tandem mass spectrometry		3.4974	0.645683
Eldh et al 2021	Bladder	DMPK	DM1 protein kinase	Exosome from tissue explants	14 exosome samples (previous tumour site and distant tissue from 7 patients)	Tandem mass spectrometry		0.286578	0.645683
Eldh et al 2021	Bladder	NA	NA	Exosome from tissue explants	14 exosome samples (previous tumour site and distant tissue from 7 patients)	Tandem mass spectrometry		3.47578	0.645683
Eldh et al 2021	Bladder	CAND1	cullin associated and neddylation dissociated 1	Exosome from tissue explants	14 exosome samples (previous tumour site and distant tissue from 7 patients)	Tandem mass spectrometry		0.288785	0.645683
Eldh et al 2021	Bladder	F9	coagulation factor IX	Exosome from tissue explants	14 exosome samples (previous tumour site and distant tissue from 7 patients)	Tandem mass spectrometry		3.46043	0.645683
Eldh et al 2021	Bladder	GALNT2	polypeptide N-acetylgalactosaminyltransferase 2	Exosome from tissue explants	14 exosome samples (previous tumour site and distant tissue from 7 patients)	Tandem mass spectrometry		3.45781	0.645683
Eldh et al 2021	Bladder	CCT7	chaperonin containing TCP1 subunit 7	Exosome from tissue explants	14 exosome samples (previous tumour site and distant tissue from 7 patients)	Tandem mass spectrometry		0.28931	0.645683
Eldh et al 2021	Bladder	GET3	guided entry of tail-anchored proteins factor 3, ATPase	Exosome from tissue explants	14 exosome samples (previous tumour site and distant tissue from 7 patients)	Tandem mass spectrometry		3.43276	0.645683
Eldh et al 2021	Bladder	TKT	transketolase	Exosome from tissue explants	14 exosome samples (previous tumour site and distant tissue from 7 patients)	Tandem mass spectrometry		3.41406	0.645683
Eldh et al 2021	Bladder	MAP2K1	mitogen-activated protein kinase kinase 1	Exosome from tissue explants	14 exosome samples (previous tumour site and distant tissue from 7 patients)	Tandem mass spectrometry		0.293392	0.645683
Eldh et al 2021	Bladder	CADM3	cell adhesion molecule 3	Exosome from tissue explants	14 exosome samples (previous tumour site and distant tissue from 7 patients)	Tandem mass spectrometry		0.293532	0.645683
Eldh et al 2021	Bladder	PSMD13	proteasome 26S subunit, non-ATPase 13	Exosome from tissue explants	14 exosome samples (previous tumour site and distant tissue from 7 patients)	Tandem mass spectrometry		0.293625	0.645683
Eldh et al 2021	Bladder	GCA	grancalcin	Exosome from tissue explants	14 exosome samples (previous tumour site and distant tissue from 7 patients)	Tandem mass spectrometry		3.39813	0.645683
Eldh et al 2021	Bladder	RFTN1	raftlin, lipid raft linker 1	Exosome from tissue explants	14 exosome samples (previous tumour site and distant tissue from 7 patients)	Tandem mass spectrometry		3.39514	0.645683
Eldh et al 2021	Bladder	CD177	CD177 molecule	Exosome from tissue explants	14 exosome samples (previous tumour site and distant tissue from 7 patients)	Tandem mass spectrometry		3.37986	0.645683
Eldh et al 2021	Bladder	PANK4	pantothenate kinase 4 (inactive)	Exosome from tissue explants	14 exosome samples (previous tumour site and distant tissue from 7 patients)	Tandem mass spectrometry		0.296015	0.645683
Eldh et al 2021	Bladder	PXN	paxillin	Exosome from tissue explants	14 exosome samples (previous tumour site and distant tissue from 7 patients)	Tandem mass spectrometry		3.37656	0.645683
Eldh et al 2021	Bladder	NPTN	neuroplastin	Exosome from tissue explants	14 exosome samples (previous tumour site and distant tissue from 7 patients)	Tandem mass spectrometry		0.296764	0.645683
Eldh et al 2021	Bladder	NQO1	NAD(P)H quinone dehydrogenase 1	Exosome from tissue explants	14 exosome samples (previous tumour site and distant tissue from 7 patients)	Tandem mass spectrometry		0.29735	0.645683
Eldh et al 2021	Bladder	C8A	complement C8 alpha chain	Exosome from tissue explants	14 exosome samples (previous tumour site and distant tissue from 7 patients)	Tandem mass spectrometry		3.34941	0.645683
Eldh et al 2021	Bladder	PROS1	protein S	Exosome from tissue explants	14 exosome samples (previous tumour site and distant tissue from 7 patients)	Tandem mass spectrometry		3.33341	0.645683
Eldh et al 2021	Bladder	H3-5	H3.5 histone	Exosome from tissue explants	14 exosome samples (previous tumour site and distant tissue from 7 patients)	Tandem mass spectrometry		3.32436	0.645683
Eldh et al 2021	Bladder	LGALS3	galectin 3	Exosome from tissue explants	14 exosome samples (previous tumour site and distant tissue from 7 patients)	Tandem mass spectrometry		0.300861	0.645683
Eldh et al 2021	Bladder	IARS1	isoleucyl-tRNA synthetase 1	Exosome from tissue explants	14 exosome samples (previous tumour site and distant tissue from 7 patients)	Tandem mass spectrometry		0.301222	0.645683
Eldh et al 2021	Bladder	PGAM2	phosphoglycerate mutase 2	Exosome from tissue explants	14 exosome samples (previous tumour site and distant tissue from 7 patients)	Tandem mass spectrometry		0.30161	0.645683
Eldh et al 2021	Bladder	DDX5	DEAD-box helicase 5	Exosome from tissue explants	14 exosome samples (previous tumour site and distant tissue from 7 patients)	Tandem mass spectrometry		0.302445	0.645683
Eldh et al 2021	Bladder	CFH	complement factor H	Exosome from tissue explants	14 exosome samples (previous tumour site and distant tissue from 7 patients)	Tandem mass spectrometry		0.303875	0.645683
Eldh et al 2021	Bladder	PPP6C	protein phosphatase 6 catalytic subunit	Exosome from tissue explants	14 exosome samples (previous tumour site and distant tissue from 7 patients)	Tandem mass spectrometry		3.27365	0.645683
Eldh et al 2021	Bladder	RPA1	replication protein A1	Exosome from tissue explants	14 exosome samples (previous tumour site and distant tissue from 7 patients)	Tandem mass spectrometry		3.26661	0.645683
Eldh et al 2021	Bladder	GFUS	GDP-L-fucose synthase	Exosome from tissue explants	14 exosome samples (previous tumour site and distant tissue from 7 patients)	Tandem mass spectrometry		0.306542	0.645683
Eldh et al 2021	Bladder	BLVRA	biliverdin reductase A	Exosome from tissue explants	14 exosome samples (previous tumour site and distant tissue from 7 patients)	Tandem mass spectrometry		0.307996	0.645683
Eldh et al 2021	Bladder	MCAM	melanoma cell adhesion molecule	Exosome from tissue explants	14 exosome samples (previous tumour site and distant tissue from 7 patients)	Tandem mass spectrometry		3.23814	0.645683
Eldh et al 2021	Bladder	H2AC4	H2A clustered histone 4	Exosome from tissue explants	14 exosome samples (previous tumour site and distant tissue from 7 patients)	Tandem mass spectrometry		0.30971	0.645683
Eldh et al 2021	Bladder	CAV1	caveolin 1	Exosome from tissue explants	14 exosome samples (previous tumour site and distant tissue from 7 patients)	Tandem mass spectrometry		0.316182	0.645683
Eldh et al 2021	Bladder	LIMS1	LIM zinc finger domain containing 1	Exosome from tissue explants	14 exosome samples (previous tumour site and distant tissue from 7 patients)	Tandem mass spectrometry		3.15613	0.645683
Eldh et al 2021	Bladder	SEC23A	Sec23 homolog A, COPII coat complex component	Exosome from tissue explants	14 exosome samples (previous tumour site and distant tissue from 7 patients)	Tandem mass spectrometry		3.15234	0.645683
Eldh et al 2021	Bladder	SND1	staphylococcal nuclease and tudor domain containing 1	Exosome from tissue explants	14 exosome samples (previous tumour site and distant tissue from 7 patients)	Tandem mass spectrometry		3.14632	0.645683
Eldh et al 2021	Bladder	PLTP	phospholipid transfer protein	Exosome from tissue explants	14 exosome samples (previous tumour site and distant tissue from 7 patients)	Tandem mass spectrometry		3.12426	0.645683
Eldh et al 2021	Bladder	CCT2	chaperonin containing TCP1 subunit 2	Exosome from tissue explants	14 exosome samples (previous tumour site and distant tissue from 7 patients)	Tandem mass spectrometry		0.320142	0.645683
Eldh et al 2021	Bladder	TBCB	tubulin folding cofactor B	Exosome from tissue explants	14 exosome samples (previous tumour site and distant tissue from 7 patients)	Tandem mass spectrometry		0.324274	0.645683
Eldh et al 2021	Bladder	RPS5	ribosomal protein S5	Exosome from tissue explants	14 exosome samples (previous tumour site and distant tissue from 7 patients)	Tandem mass spectrometry		0.325607	0.645683
Eldh et al 2021	Bladder	CD34	CD34 molecule	Exosome from tissue explants	14 exosome samples (previous tumour site and distant tissue from 7 patients)	Tandem mass spectrometry		0.326352	0.645683
Eldh et al 2021	Bladder	GYG1	glycogenin 1	Exosome from tissue explants	14 exosome samples (previous tumour site and distant tissue from 7 patients)	Tandem mass spectrometry		0.327105	0.645683
Eldh et al 2021	Bladder	NAPRT	nicotinate phosphoribosyltransferase	Exosome from tissue explants	14 exosome samples (previous tumour site and distant tissue from 7 patients)	Tandem mass spectrometry		0.33015	0.645683
Eldh et al 2021	Bladder	TXNL1	thioredoxin like 1	Exosome from tissue explants	14 exosome samples (previous tumour site and distant tissue from 7 patients)	Tandem mass spectrometry		0.334448	0.645683
Eldh et al 2021	Bladder	NEK9	NIMA related kinase 9	Exosome from tissue explants	14 exosome samples (previous tumour site and distant tissue from 7 patients)	Tandem mass spectrometry		0.334487	0.645683
Eldh et al 2021	Bladder	CORO7	coronin 7	Exosome from tissue explants	14 exosome samples (previous tumour site and distant tissue from 7 patients)	Tandem mass spectrometry		2.97727	0.645683
Eldh et al 2021	Bladder	NA	NA	Exosome from tissue explants	14 exosome samples (previous tumour site and distant tissue from 7 patients)	Tandem mass spectrometry		2.93839	0.645683
Eldh et al 2021	Bladder	CHMP4B	charged multivesicular body protein 4B	Exosome from tissue explants	14 exosome samples (previous tumour site and distant tissue from 7 patients)	Tandem mass spectrometry		2.92887	0.645683
Eldh et al 2021	Bladder	MAOB	monoamine oxidase B	Exosome from tissue explants	14 exosome samples (previous tumour site and distant tissue from 7 patients)	Tandem mass spectrometry		0.342159	0.645683
Eldh et al 2021	Bladder	GCN1	GCN1 activator of EIF2AK4	Exosome from tissue explants	14 exosome samples (previous tumour site and distant tissue from 7 patients)	Tandem mass spectrometry		0.346911	0.645683
Eldh et al 2021	Bladder	EML4	EMAP like 4	Exosome from tissue explants	14 exosome samples (previous tumour site and distant tissue from 7 patients)	Tandem mass spectrometry		0.347094	0.645683
Eldh et al 2021	Bladder	MYL6	myosin light chain 6	Exosome from tissue explants	14 exosome samples (previous tumour site and distant tissue from 7 patients)	Tandem mass spectrometry		0.546069	0.645683
Eldh et al 2021	Bladder	AHSG	alpha 2-HS glycoprotein	Exosome from tissue explants	14 exosome samples (previous tumour site and distant tissue from 7 patients)	Tandem mass spectrometry		1.06251	0.958142
Eldh et al 2021	Bladder	ALB	albumin	Exosome from tissue explants	14 exosome samples (previous tumour site and distant tissue from 7 patients)	Tandem mass spectrometry		1.17799	0.832171
Eldh et al 2021	Bladder	LRG1	leucine rich alpha-2-glycoprotein 1	Exosome from tissue explants	14 exosome samples (previous tumour site and distant tissue from 7 patients)	Tandem mass spectrometry		0.978622	0.998895
Eldh et al 2021	Bladder	AFM	afamin	Exosome from tissue explants	14 exosome samples (previous tumour site and distant tissue from 7 patients)	Tandem mass spectrometry		0.971718	0.998895
Eldh et al 2021	Bladder	C1RL	complement C1r subcomponent like	Exosome from tissue explants	14 exosome samples (previous tumour site and distant tissue from 7 patients)	Tandem mass spectrometry		1.42974	0.739057
Eldh et al 2021	Bladder	SERPING1	serpin family G member 1	Exosome from tissue explants	14 exosome samples (previous tumour site and distant tissue from 7 patients)	Tandem mass spectrometry		0.971331	0.998895
Eldh et al 2021	Bladder	KNG1	kininogen 1	Exosome from tissue explants	14 exosome samples (previous tumour site and distant tissue from 7 patients)	Tandem mass spectrometry		0.924802	0.998895
Eldh et al 2021	Bladder	FETUB	fetuin B	Exosome from tissue explants	14 exosome samples (previous tumour site and distant tissue from 7 patients)	Tandem mass spectrometry		1.66869	0.645683
Eldh et al 2021	Bladder	AGT	angiotensinogen	Exosome from tissue explants	14 exosome samples (previous tumour site and distant tissue from 7 patients)	Tandem mass spectrometry		1.65028	0.780923
Eldh et al 2021	Bladder	IDH1	isocitrate dehydrogenase (NADP(+)) 1	Exosome from tissue explants	14 exosome samples (previous tumour site and distant tissue from 7 patients)	Tandem mass spectrometry		0.301499	0.739497
Eldh et al 2021	Bladder	TPI1	triosephosphate isomerase 1	Exosome from tissue explants	14 exosome samples (previous tumour site and distant tissue from 7 patients)	Tandem mass spectrometry		13.4604	0.645683
Eldh et al 2021	Bladder	CD14	CD14 molecule	Exosome from tissue explants	14 exosome samples (previous tumour site and distant tissue from 7 patients)	Tandem mass spectrometry		12.469	0.645683
Eldh et al 2021	Bladder	VASN	vasorin	Exosome from tissue explants	14 exosome samples (previous tumour site and distant tissue from 7 patients)	Tandem mass spectrometry		8.79802	0.645683
Eldh et al 2021	Bladder	RAN	RAN, member RAS oncogene family	Exosome from tissue explants	14 exosome samples (previous tumour site and distant tissue from 7 patients)	Tandem mass spectrometry		0.224977	0.731368
Eldh et al 2021	Bladder	ANPEP	alanyl aminopeptidase, membrane	Exosome from tissue explants	14 exosome samples (previous tumour site and distant tissue from 7 patients)	Tandem mass spectrometry		0.871965	0.998895
Eldh et al 2021	Bladder	HPR	haptoglobin-related protein	Exosome from tissue explants	14 exosome samples (previous tumour site and distant tissue from 7 patients)	Tandem mass spectrometry		16.6414	0.668582
Eldh et al 2021	Bladder	ORM2	orosomucoid 2	Exosome from tissue explants	14 exosome samples (previous tumour site and distant tissue from 7 patients)	Tandem mass spectrometry		0.678218	0.998895
Eldh et al 2021	Bladder	H2AC6	H2A clustered histone 6	Exosome from tissue explants	14 exosome samples (previous tumour site and distant tissue from 7 patients)	Tandem mass spectrometry		2.35356	0.99388
Eldh et al 2021	Bladder	PLG	plasminogen	Exosome from tissue explants	14 exosome samples (previous tumour site and distant tissue from 7 patients)	Tandem mass spectrometry		0.151091	0.733553
Eldh et al 2021	Bladder	RHOA	ras homolog family member A	Exosome from tissue explants	14 exosome samples (previous tumour site and distant tissue from 7 patients)	Tandem mass spectrometry		0.276922	0.787859
Eldh et al 2021	Bladder	PHGDH	phosphoglycerate dehydrogenase	Exosome from tissue explants	14 exosome samples (previous tumour site and distant tissue from 7 patients)	Tandem mass spectrometry		0.0557607	0.645683
Eldh et al 2021	Bladder	FBN1	fibrillin 1	Exosome from tissue explants	14 exosome samples (previous tumour site and distant tissue from 7 patients)	Tandem mass spectrometry		0.00925643	0.645683
Eldh et al 2021	Bladder	ACO1	aconitase 1	Exosome from tissue explants	14 exosome samples (previous tumour site and distant tissue from 7 patients)	Tandem mass spectrometry		0.820795	0.998895
Eldh et al 2021	Bladder	CLIC4	chloride intracellular channel 4	Exosome from tissue explants	14 exosome samples (previous tumour site and distant tissue from 7 patients)	Tandem mass spectrometry		0.0285646	0.645683
Eldh et al 2021	Bladder	ITGB1	integrin subunit beta 1	Exosome from tissue explants	14 exosome samples (previous tumour site and distant tissue from 7 patients)	Tandem mass spectrometry		1.2944	0.998895
Eldh et al 2021	Bladder	LPP	LIM domain containing preferred translocation partner in lipoma	Exosome from tissue explants	14 exosome samples (previous tumour site and distant tissue from 7 patients)	Tandem mass spectrometry		0.0379399	0.645683
Eldh et al 2021	Bladder	CRISP3	cysteine rich secretory protein 3	Exosome from tissue explants	14 exosome samples (previous tumour site and distant tissue from 7 patients)	Tandem mass spectrometry		0.81943	0.951359
Eldh et al 2021	Bladder	RPL35A	ribosomal protein L35a	Exosome from tissue explants	14 exosome samples (previous tumour site and distant tissue from 7 patients)	Tandem mass spectrometry		2.841	0.645683
Eldh et al 2021	Bladder	ACTR1B	actin related protein 1B	Exosome from tissue explants	14 exosome samples (previous tumour site and distant tissue from 7 patients)	Tandem mass spectrometry		3.03781	0.645683
Eldh et al 2021	Bladder	PRDX2	peroxiredoxin 2	Exosome from tissue explants	14 exosome samples (previous tumour site and distant tissue from 7 patients)	Tandem mass spectrometry		0.300451	0.645683
Eldh et al 2021	Bladder	NA	NA	Exosome from tissue explants	14 exosome samples (previous tumour site and distant tissue from 7 patients)	Tandem mass spectrometry		3.33707	0.645683
Eldh et al 2021	Bladder	TUBA1B	tubulin alpha 1b	Exosome from tissue explants	14 exosome samples (previous tumour site and distant tissue from 7 patients)	Tandem mass spectrometry		1.27982	0.998895
Eldh et al 2021	Bladder	PSCA	prostate stem cell antigen	Exosome from tissue explants	14 exosome samples (previous tumour site and distant tissue from 7 patients)	Tandem mass spectrometry		0.261791	0.645683
Eldh et al 2021	Bladder	MUC1	mucin 1, cell surface associated	Exosome from tissue explants	14 exosome samples (previous tumour site and distant tissue from 7 patients)	Tandem mass spectrometry		0.260458	0.645683
Eldh et al 2021	Bladder	LY6D	lymphocyte antigen 6 family member D	Exosome from tissue explants	14 exosome samples (previous tumour site and distant tissue from 7 patients)	Tandem mass spectrometry		3.91564	0.645683
Eldh et al 2021	Bladder	NA	NA	Exosome from tissue explants	14 exosome samples (previous tumour site and distant tissue from 7 patients)	Tandem mass spectrometry		3.9624	0.645683
Eldh et al 2021	Bladder	NA	NA	Exosome from tissue explants	14 exosome samples (previous tumour site and distant tissue from 7 patients)	Tandem mass spectrometry		0.245926	0.645683
Eldh et al 2021	Bladder	EIF4A3	eukaryotic translation initiation factor 4A3	Exosome from tissue explants	14 exosome samples (previous tumour site and distant tissue from 7 patients)	Tandem mass spectrometry		0.24137	0.645683
Eldh et al 2021	Bladder	RPL11	ribosomal protein L11	Exosome from tissue explants	14 exosome samples (previous tumour site and distant tissue from 7 patients)	Tandem mass spectrometry		0.237472	0.645683
Eldh et al 2021	Bladder	PPP1CC	protein phosphatase 1 catalytic subunit gamma	Exosome from tissue explants	14 exosome samples (previous tumour site and distant tissue from 7 patients)	Tandem mass spectrometry		0.223866	0.645683
Eldh et al 2021	Bladder	RPS11	ribosomal protein S11	Exosome from tissue explants	14 exosome samples (previous tumour site and distant tissue from 7 patients)	Tandem mass spectrometry		0.21687	0.645683
Eldh et al 2021	Bladder	AGR2	anterior gradient 2, protein disulphide isomerase family member	Exosome from tissue explants	14 exosome samples (previous tumour site and distant tissue from 7 patients)	Tandem mass spectrometry		0.206473	0.645683
Eldh et al 2021	Bladder	NA	NA	Exosome from tissue explants	14 exosome samples (previous tumour site and distant tissue from 7 patients)	Tandem mass spectrometry		4.85074	0.645683
Eldh et al 2021	Bladder	HSPA6	heat shock protein family A (Hsp70) member 6	Exosome from tissue explants	14 exosome samples (previous tumour site and distant tissue from 7 patients)	Tandem mass spectrometry		5.06999	0.645683
Eldh et al 2021	Bladder	PIGR	polymeric immunoglobulin receptor	Exosome from tissue explants	14 exosome samples (previous tumour site and distant tissue from 7 patients)	Tandem mass spectrometry		0.164992	0.645683
Eldh et al 2021	Bladder	KRT35	keratin 35	Exosome from tissue explants	14 exosome samples (previous tumour site and distant tissue from 7 patients)	Tandem mass spectrometry		7.18146	0.645683
Eldh et al 2021	Bladder	KRT82	keratin 82	Exosome from tissue explants	14 exosome samples (previous tumour site and distant tissue from 7 patients)	Tandem mass spectrometry		7.20197	0.645683
Eldh et al 2021	Bladder	KRT32	keratin 32	Exosome from tissue explants	14 exosome samples (previous tumour site and distant tissue from 7 patients)	Tandem mass spectrometry		7.29393	0.645683
Eldh et al 2021	Bladder	KRT36	keratin 36	Exosome from tissue explants	14 exosome samples (previous tumour site and distant tissue from 7 patients)	Tandem mass spectrometry		8.0035	0.645683
Eldh et al 2021	Bladder	KRT33B	NA	Exosome from tissue explants	14 exosome samples (previous tumour site and distant tissue from 7 patients)	Tandem mass spectrometry		8.71663	0.645683
Eldh et al 2021	Bladder	KRT33A	NA	Exosome from tissue explants	14 exosome samples (previous tumour site and distant tissue from 7 patients)	Tandem mass spectrometry		8.85044	0.645683
Eldh et al 2021	Bladder	NA	NA	Exosome from tissue explants	14 exosome samples (previous tumour site and distant tissue from 7 patients)	Tandem mass spectrometry		9.68191	0.645683
Eldh et al 2021	Bladder	H3-3A	H3.3 histone A	Exosome from tissue explants	14 exosome samples (previous tumour site and distant tissue from 7 patients)	Tandem mass spectrometry		0.000426046	0.645683
Eldh et al 2021	Bladder	KRT83	keratin 83	Exosome from tissue explants	14 exosome samples (previous tumour site and distant tissue from 7 patients)	Tandem mass spectrometry		11.0894	0.645683
Eldh et al 2021	Bladder	KRT85	keratin 85	Exosome from tissue explants	14 exosome samples (previous tumour site and distant tissue from 7 patients)	Tandem mass spectrometry		11.13	0.645683
Eldh et al 2021	Bladder	H2BC12	H2B clustered histone 12	Exosome from tissue explants	14 exosome samples (previous tumour site and distant tissue from 7 patients)	Tandem mass spectrometry		84.3153	0.645683
Eldh et al 2021	Bladder	EPX	eosinophil peroxidase	Exosome from tissue explants	14 exosome samples (previous tumour site and distant tissue from 7 patients)	Tandem mass spectrometry		51841.1	0.415846
Eldh et al 2021	Bladder	LIMS2	LIM zinc finger domain containing 2	Exosome from tissue explants	14 exosome samples (previous tumour site and distant tissue from 7 patients)	Tandem mass spectrometry		0.0457221	0.645683
Eldh et al 2021	Bladder	LGALS1	galectin 1	Exosome from tissue explants	14 exosome samples (previous tumour site and distant tissue from 7 patients)	Tandem mass spectrometry		1.28672	0.998895
Eldh et al 2021	Bladder	LUM	lumican	Exosome from tissue explants	14 exosome samples (previous tumour site and distant tissue from 7 patients)	Tandem mass spectrometry		1.04382	0.998895
Eldh et al 2021	Bladder	CLC	Charcot-Leyden crystal galectin	Exosome from tissue explants	14 exosome samples (previous tumour site and distant tissue from 7 patients)	Tandem mass spectrometry		4347.18	0.415846
Eldh et al 2021	Bladder	VCP	valosin containing protein	Exosome from tissue explants	14 exosome samples (previous tumour site and distant tissue from 7 patients)	Tandem mass spectrometry		0.0550147	0.645683
Eldh et al 2021	Bladder	MYLK	myosin light chain kinase	Exosome from tissue explants	14 exosome samples (previous tumour site and distant tissue from 7 patients)	Tandem mass spectrometry		0.591354	0.998895
Eldh et al 2021	Bladder	RAB23	RAB23, member RAS oncogene family	Exosome from tissue explants	14 exosome samples (previous tumour site and distant tissue from 7 patients)	Tandem mass spectrometry		0.0510582	0.645683
Eldh et al 2021	Bladder	EPHX1	epoxide hydrolase 1	Exosome from tissue explants	14 exosome samples (previous tumour site and distant tissue from 7 patients)	Tandem mass spectrometry		1.35041	0.998895
Eldh et al 2021	Bladder	PEPD	peptidase D	Exosome from tissue explants	14 exosome samples (previous tumour site and distant tissue from 7 patients)	Tandem mass spectrometry		6.1468	0.798429
Eldh et al 2021	Bladder	SERPINF2	serpin family F member 2	Exosome from tissue explants	14 exosome samples (previous tumour site and distant tissue from 7 patients)	Tandem mass spectrometry		0.83395	0.998895
Eldh et al 2021	Bladder	F13A1	coagulation factor XIII A chain	Exosome from tissue explants	14 exosome samples (previous tumour site and distant tissue from 7 patients)	Tandem mass spectrometry		1852.96	0.645683
Eldh et al 2021	Bladder	GSTP1	glutathione S-transferase pi 1	Exosome from tissue explants	14 exosome samples (previous tumour site and distant tissue from 7 patients)	Tandem mass spectrometry		0.514768	0.793146
Eldh et al 2021	Bladder	H4C1	H4 clustered histone 1	Exosome from tissue explants	14 exosome samples (previous tumour site and distant tissue from 7 patients)	Tandem mass spectrometry		1.71939	0.894095
Eldh et al 2021	Bladder	FERMT2	fermitin family member 2	Exosome from tissue explants	14 exosome samples (previous tumour site and distant tissue from 7 patients)	Tandem mass spectrometry		0.113119	0.780923
Eldh et al 2021	Bladder	COPA	COPI coat complex subunit alpha	Exosome from tissue explants	14 exosome samples (previous tumour site and distant tissue from 7 patients)	Tandem mass spectrometry		103.614	0.645683
Eldh et al 2021	Bladder	RPL12	ribosomal protein L12	Exosome from tissue explants	14 exosome samples (previous tumour site and distant tissue from 7 patients)	Tandem mass spectrometry		350.982	0.645683
Eldh et al 2021	Bladder	FTL	ferritin light chain	Exosome from tissue explants	14 exosome samples (previous tumour site and distant tissue from 7 patients)	Tandem mass spectrometry		700.174	0.645683
Eldh et al 2021	Bladder	B2M	beta-2-microglobulin	Exosome from tissue explants	14 exosome samples (previous tumour site and distant tissue from 7 patients)	Tandem mass spectrometry		17.6192	0.645683
Eldh et al 2021	Bladder	FBLN1	fibulin 1	Exosome from tissue explants	14 exosome samples (previous tumour site and distant tissue from 7 patients)	Tandem mass spectrometry		0.266146	0.861489
Eldh et al 2021	Bladder	FSCN1	fascin actin-bundling protein 1	Exosome from tissue explants	14 exosome samples (previous tumour site and distant tissue from 7 patients)	Tandem mass spectrometry		90.3884	0.645683
Eldh et al 2021	Bladder	TGFB1I1	transforming growth factor beta 1 induced transcript 1	Exosome from tissue explants	14 exosome samples (previous tumour site and distant tissue from 7 patients)	Tandem mass spectrometry		0.0431621	0.645683
Eldh et al 2021	Bladder	PALLD	palladin, cytoskeletal associated protein	Exosome from tissue explants	14 exosome samples (previous tumour site and distant tissue from 7 patients)	Tandem mass spectrometry		0.105092	0.728826
Eldh et al 2021	Bladder	TUBB6	tubulin beta 6 class V	Exosome from tissue explants	14 exosome samples (previous tumour site and distant tissue from 7 patients)	Tandem mass spectrometry		0.509487	0.985271
Eldh et al 2021	Bladder	CYFIP1	cytoplasmic FMR1 interacting protein 1	Exosome from tissue explants	14 exosome samples (previous tumour site and distant tissue from 7 patients)	Tandem mass spectrometry		2.89974	0.902536
Eldh et al 2021	Bladder	CYB5R3	cytochrome b5 reductase 3	Exosome from tissue explants	14 exosome samples (previous tumour site and distant tissue from 7 patients)	Tandem mass spectrometry		0.899119	0.998895
Eldh et al 2021	Bladder	MYH9	myosin heavy chain 9	Exosome from tissue explants	14 exosome samples (previous tumour site and distant tissue from 7 patients)	Tandem mass spectrometry		17.1896	0.645683
Eldh et al 2021	Bladder	HPX	hemopexin	Exosome from tissue explants	14 exosome samples (previous tumour site and distant tissue from 7 patients)	Tandem mass spectrometry		1.1183	0.894095
Eldh et al 2021	Bladder	RAB35	RAB35, member RAS oncogene family	Exosome from tissue explants	14 exosome samples (previous tumour site and distant tissue from 7 patients)	Tandem mass spectrometry		0.0247273	0.645683
Eldh et al 2021	Bladder	NA	NA	Exosome from tissue explants	14 exosome samples (previous tumour site and distant tissue from 7 patients)	Tandem mass spectrometry		0.013705	0.645683
Eldh et al 2021	Bladder	PHPT1	phosphohistidine phosphatase 1	Exosome from tissue explants	14 exosome samples (previous tumour site and distant tissue from 7 patients)	Tandem mass spectrometry		0.234294	0.851638
Eldh et al 2021	Bladder	PDLIM7	PDZ and LIM domain 7	Exosome from tissue explants	14 exosome samples (previous tumour site and distant tissue from 7 patients)	Tandem mass spectrometry		0.0688498	0.645683
Eldh et al 2021	Bladder	C4A	complement C4A (Rodgers blood group)-like	Exosome from tissue explants	14 exosome samples (previous tumour site and distant tissue from 7 patients)	Tandem mass spectrometry		1.19858	0.998895
Eldh et al 2021	Bladder	CNN1	calponin 1	Exosome from tissue explants	14 exosome samples (previous tumour site and distant tissue from 7 patients)	Tandem mass spectrometry		0.00813974	0.645683
Eldh et al 2021	Bladder	ATP1A1	ATPase Na+/K+ transporting subunit alpha 1	Exosome from tissue explants	14 exosome samples (previous tumour site and distant tissue from 7 patients)	Tandem mass spectrometry		0.0185044	0.645683
Eldh et al 2021	Bladder	PGK1	phosphoglycerate kinase 1	Exosome from tissue explants	14 exosome samples (previous tumour site and distant tissue from 7 patients)	Tandem mass spectrometry		1.8438	0.801264
Eldh et al 2021	Bladder	HBD	hemoglobin subunit delta	Exosome from tissue explants	14 exosome samples (previous tumour site and distant tissue from 7 patients)	Tandem mass spectrometry		1.0167	0.998895
Eldh et al 2021	Bladder	ALDH9A1	aldehyde dehydrogenase 9 family member A1	Exosome from tissue explants	14 exosome samples (previous tumour site and distant tissue from 7 patients)	Tandem mass spectrometry		0.503334	0.951359
Eldh et al 2021	Bladder	MYH11	myosin heavy chain 11	Exosome from tissue explants	14 exosome samples (previous tumour site and distant tissue from 7 patients)	Tandem mass spectrometry		0.0341479	0.645683
Eldh et al 2021	Bladder	RPL7A	ribosomal protein L7a	Exosome from tissue explants	14 exosome samples (previous tumour site and distant tissue from 7 patients)	Tandem mass spectrometry		38.7144	0.645683
Eldh et al 2021	Bladder	FGB	fibrinogen beta chain	Exosome from tissue explants	14 exosome samples (previous tumour site and distant tissue from 7 patients)	Tandem mass spectrometry		2.46876	0.948717
Eldh et al 2021	Bladder	PFN1	profilin 1	Exosome from tissue explants	14 exosome samples (previous tumour site and distant tissue from 7 patients)	Tandem mass spectrometry		0.33216	0.902536
Eldh et al 2021	Bladder	PDXK	pyridoxal kinase	Exosome from tissue explants	14 exosome samples (previous tumour site and distant tissue from 7 patients)	Tandem mass spectrometry		2.74428	0.894095
Eldh et al 2021	Bladder	EEF1G	eukaryotic translation elongation factor 1 gamma	Exosome from tissue explants	14 exosome samples (previous tumour site and distant tissue from 7 patients)	Tandem mass spectrometry		372.158	0.645683
Eldh et al 2021	Bladder	CTPS1	CTP synthase 1	Exosome from tissue explants	14 exosome samples (previous tumour site and distant tissue from 7 patients)	Tandem mass spectrometry		0.0200078	0.645683
Eldh et al 2021	Bladder	TUBA1A	tubulin alpha 1a	Exosome from tissue explants	14 exosome samples (previous tumour site and distant tissue from 7 patients)	Tandem mass spectrometry		0.489904	0.994188
Eldh et al 2021	Bladder	ERP44	endoplasmic reticulum protein 44	Exosome from tissue explants	14 exosome samples (previous tumour site and distant tissue from 7 patients)	Tandem mass spectrometry		86.6817	0.645683
Eldh et al 2021	Bladder	FLNA	filamin A	Exosome from tissue explants	14 exosome samples (previous tumour site and distant tissue from 7 patients)	Tandem mass spectrometry		0.623907	0.881208
Eldh et al 2021	Bladder	FN1	fibronectin 1	Exosome from tissue explants	14 exosome samples (previous tumour site and distant tissue from 7 patients)	Tandem mass spectrometry		0.444512	0.921784
Eldh et al 2021	Bladder	RAB8B	RAB8B, member RAS oncogene family	Exosome from tissue explants	14 exosome samples (previous tumour site and distant tissue from 7 patients)	Tandem mass spectrometry		613.978	0.645683
Eldh et al 2021	Bladder	CPB2	carboxypeptidase B2	Exosome from tissue explants	14 exosome samples (previous tumour site and distant tissue from 7 patients)	Tandem mass spectrometry		0.191166	0.780923
Eldh et al 2021	Bladder	H2BC17	H2B clustered histone 17	Exosome from tissue explants	14 exosome samples (previous tumour site and distant tissue from 7 patients)	Tandem mass spectrometry		13.3533	0.81748
Eldh et al 2021	Bladder	HBB	hemoglobin subunit beta	Exosome from tissue explants	14 exosome samples (previous tumour site and distant tissue from 7 patients)	Tandem mass spectrometry		1.00258	0.998895
Eldh et al 2021	Bladder	ESD	esterase D	Exosome from tissue explants	14 exosome samples (previous tumour site and distant tissue from 7 patients)	Tandem mass spectrometry		0.0817812	0.752575
Eldh et al 2021	Bladder	SERPINA1	serpin family A member 1	Exosome from tissue explants	14 exosome samples (previous tumour site and distant tissue from 7 patients)	Tandem mass spectrometry		1.38114	0.818848
Eldh et al 2021	Bladder	ACTB	actin beta	Exosome from tissue explants	14 exosome samples (previous tumour site and distant tissue from 7 patients)	Tandem mass spectrometry		0.845141	0.951034
Eldh et al 2021	Bladder	EIF4A2	eukaryotic translation initiation factor 4A2	Exosome from tissue explants	14 exosome samples (previous tumour site and distant tissue from 7 patients)	Tandem mass spectrometry		0.269253	0.868649
Eldh et al 2021	Bladder	NIBAN1	niban apoptosis regulator 1	Exosome from tissue explants	14 exosome samples (previous tumour site and distant tissue from 7 patients)	Tandem mass spectrometry		0.127864	0.780923
Eldh et al 2021	Bladder	TUBB4B	tubulin beta 4B class IVb	Exosome from tissue explants	14 exosome samples (previous tumour site and distant tissue from 7 patients)	Tandem mass spectrometry		0.0727453	0.645683
Eldh et al 2021	Bladder	NA	NA	Exosome from tissue explants	14 exosome samples (previous tumour site and distant tissue from 7 patients)	Tandem mass spectrometry		0.955435	0.998895
Eldh et al 2021	Bladder	GNB2	G protein subunit beta 2	Exosome from tissue explants	14 exosome samples (previous tumour site and distant tissue from 7 patients)	Tandem mass spectrometry		0.163398	0.690783
Eldh et al 2021	Bladder	LMAN1	lectin, mannose binding 1	Exosome from tissue explants	14 exosome samples (previous tumour site and distant tissue from 7 patients)	Tandem mass spectrometry		231.221	0.645683
Eldh et al 2021	Bladder	JCHAIN	joining chain of multimeric IgA and IgM	Exosome from tissue explants	14 exosome samples (previous tumour site and distant tissue from 7 patients)	Tandem mass spectrometry		0.0610178	0.645683
Eldh et al 2021	Bladder	MIF	macrophage migration inhibitory factor	Exosome from tissue explants	14 exosome samples (previous tumour site and distant tissue from 7 patients)	Tandem mass spectrometry		0.205887	0.83303
Eldh et al 2021	Bladder	GSN	gelsolin	Exosome from tissue explants	14 exosome samples (previous tumour site and distant tissue from 7 patients)	Tandem mass spectrometry		1.7896	0.921784
Eldh et al 2021	Bladder	HSPB1	heat shock protein family B (small) member 1	Exosome from tissue explants	14 exosome samples (previous tumour site and distant tissue from 7 patients)	Tandem mass spectrometry		0.338738	0.645683
Eldh et al 2021	Bladder	ADH5	alcohol dehydrogenase 5 (class III), chi polypeptide	Exosome from tissue explants	14 exosome samples (previous tumour site and distant tissue from 7 patients)	Tandem mass spectrometry		0.119908	0.731368
Eldh et al 2021	Bladder	NA	NA	Exosome from tissue explants	14 exosome samples (previous tumour site and distant tissue from 7 patients)	Tandem mass spectrometry		5.03869	0.838617
Eldh et al 2021	Bladder	PRKCSH	protein kinase C substrate 80K-H	Exosome from tissue explants	14 exosome samples (previous tumour site and distant tissue from 7 patients)	Tandem mass spectrometry		42.1334	0.645683
Eldh et al 2021	Bladder	KRT19	keratin 19	Exosome from tissue explants	14 exosome samples (previous tumour site and distant tissue from 7 patients)	Tandem mass spectrometry		0.0506176	0.645683
Eldh et al 2021	Bladder	CORO1A	coronin 1A	Exosome from tissue explants	14 exosome samples (previous tumour site and distant tissue from 7 patients)	Tandem mass spectrometry		8.28924	0.770802
Eldh et al 2021	Bladder	EZR	ezrin	Exosome from tissue explants	14 exosome samples (previous tumour site and distant tissue from 7 patients)	Tandem mass spectrometry		0.146092	0.811526
Eldh et al 2021	Bladder	CSNK2A1	casein kinase 2 alpha 1	Exosome from tissue explants	14 exosome samples (previous tumour site and distant tissue from 7 patients)	Tandem mass spectrometry		10.6622	0.645683
Eldh et al 2021	Bladder	AHCY	adenosylhomocysteinase	Exosome from tissue explants	14 exosome samples (previous tumour site and distant tissue from 7 patients)	Tandem mass spectrometry		0.247599	0.851638
Eldh et al 2021	Bladder	RBP4	retinol binding protein 4	Exosome from tissue explants	14 exosome samples (previous tumour site and distant tissue from 7 patients)	Tandem mass spectrometry		0.844658	0.860871
Eldh et al 2021	Bladder	LCK	LCK proto-oncogene, Src family tyrosine kinase	Exosome from tissue explants	14 exosome samples (previous tumour site and distant tissue from 7 patients)	Tandem mass spectrometry		0.0726883	0.645683
Eldh et al 2021	Bladder	AKR1C1	aldo-keto reductase family 1 member C1	Exosome from tissue explants	14 exosome samples (previous tumour site and distant tissue from 7 patients)	Tandem mass spectrometry		0.924526	0.998895
Eldh et al 2021	Bladder	IGHG4	NA	Exosome from tissue explants	14 exosome samples (previous tumour site and distant tissue from 7 patients)	Tandem mass spectrometry		1.08441	0.998895
Eldh et al 2021	Bladder	WDR1	WD repeat domain 1	Exosome from tissue explants	14 exosome samples (previous tumour site and distant tissue from 7 patients)	Tandem mass spectrometry		0.743311	0.99388
Eldh et al 2021	Bladder	CNDP1	carnosine dipeptidase 1	Exosome from tissue explants	14 exosome samples (previous tumour site and distant tissue from 7 patients)	Tandem mass spectrometry		7.06821	0.795261
Eldh et al 2021	Bladder	FHL1	four and a half LIM domains 1	Exosome from tissue explants	14 exosome samples (previous tumour site and distant tissue from 7 patients)	Tandem mass spectrometry		0.110745	0.731368
Eldh et al 2021	Bladder	H2BC5	H2B clustered histone 5	Exosome from tissue explants	14 exosome samples (previous tumour site and distant tissue from 7 patients)	Tandem mass spectrometry		0.00178355	0.645683
Eldh et al 2021	Bladder	ACTBL2	actin beta like 2	Exosome from tissue explants	14 exosome samples (previous tumour site and distant tissue from 7 patients)	Tandem mass spectrometry		0.736508	0.998895
Eldh et al 2021	Bladder	DPYSL2	dihydropyrimidinase like 2	Exosome from tissue explants	14 exosome samples (previous tumour site and distant tissue from 7 patients)	Tandem mass spectrometry		0.732725	0.998895
Eldh et al 2021	Bladder	MPO	myeloperoxidase	Exosome from tissue explants	14 exosome samples (previous tumour site and distant tissue from 7 patients)	Tandem mass spectrometry		21.1787	0.658877
Eldh et al 2021	Bladder	ACTC1	actin alpha cardiac muscle 1	Exosome from tissue explants	14 exosome samples (previous tumour site and distant tissue from 7 patients)	Tandem mass spectrometry		0.566576	0.721455
Eldh et al 2021	Bladder	HSPB6	heat shock protein family B (small) member 6	Exosome from tissue explants	14 exosome samples (previous tumour site and distant tissue from 7 patients)	Tandem mass spectrometry		0.3866	0.901667
Eldh et al 2021	Bladder	CBR1	carbonyl reductase 1	Exosome from tissue explants	14 exosome samples (previous tumour site and distant tissue from 7 patients)	Tandem mass spectrometry		0.277464	0.861489
Eldh et al 2021	Bladder	CTSC	cathepsin C	Exosome from tissue explants	14 exosome samples (previous tumour site and distant tissue from 7 patients)	Tandem mass spectrometry		11.0453	0.645683
Eldh et al 2021	Bladder	SPP2	secreted phosphoprotein 2	Exosome from tissue explants	14 exosome samples (previous tumour site and distant tissue from 7 patients)	Tandem mass spectrometry		4.79446	0.84194
Eldh et al 2021	Bladder	RPSA	ribosomal protein SA	Exosome from tissue explants	14 exosome samples (previous tumour site and distant tissue from 7 patients)	Tandem mass spectrometry		29.224	0.645683
Eldh et al 2021	Bladder	PLEC	plectin	Exosome from tissue explants	14 exosome samples (previous tumour site and distant tissue from 7 patients)	Tandem mass spectrometry		177.168	0.645683
Eldh et al 2021	Bladder	VTN	vitronectin	Exosome from tissue explants	14 exosome samples (previous tumour site and distant tissue from 7 patients)	Tandem mass spectrometry		0.971808	0.998895
Eldh et al 2021	Bladder	PKM	pyruvate kinase M1/2	Exosome from tissue explants	14 exosome samples (previous tumour site and distant tissue from 7 patients)	Tandem mass spectrometry		0.876212	0.998895
Eldh et al 2021	Bladder	DDAH2	dimethylarginine dimethylaminohydrolase 2	Exosome from tissue explants	14 exosome samples (previous tumour site and distant tissue from 7 patients)	Tandem mass spectrometry		3.86572	0.852689
Eldh et al 2021	Bladder	PPP2CB	protein phosphatase 2 catalytic subunit beta	Exosome from tissue explants	14 exosome samples (previous tumour site and distant tissue from 7 patients)	Tandem mass spectrometry		0.0274985	0.645683
Eldh et al 2021	Bladder	ORM1	orosomucoid 1	Exosome from tissue explants	14 exosome samples (previous tumour site and distant tissue from 7 patients)	Tandem mass spectrometry		0.869848	0.858607
Eldh et al 2021	Bladder	PRKACB	protein kinase cAMP-activated catalytic subunit beta	Exosome from tissue explants	14 exosome samples (previous tumour site and distant tissue from 7 patients)	Tandem mass spectrometry		0.0443271	0.645683
Eldh et al 2021	Bladder	H2AC12	H2A clustered histone 12	Exosome from tissue explants	14 exosome samples (previous tumour site and distant tissue from 7 patients)	Tandem mass spectrometry		27.5557	0.645683
Eldh et al 2021	Bladder	SERPINA6	serpin family A member 6	Exosome from tissue explants	14 exosome samples (previous tumour site and distant tissue from 7 patients)	Tandem mass spectrometry		0.683744	0.998895
Eldh et al 2021	Bladder	AKR1B1	aldo-keto reductase family 1 member B	Exosome from tissue explants	14 exosome samples (previous tumour site and distant tissue from 7 patients)	Tandem mass spectrometry		0.130252	0.733553
Eldh et al 2021	Bladder	C3	complement C3	Exosome from tissue explants	14 exosome samples (previous tumour site and distant tissue from 7 patients)	Tandem mass spectrometry		0.336123	0.876782
Eldh et al 2021	Bladder	CP	ceruloplasmin	Exosome from tissue explants	14 exosome samples (previous tumour site and distant tissue from 7 patients)	Tandem mass spectrometry		2.10099	0.645683
Eldh et al 2021	Bladder	CKB	creatine kinase B	Exosome from tissue explants	14 exosome samples (previous tumour site and distant tissue from 7 patients)	Tandem mass spectrometry		0.0497359	0.645683
Eldh et al 2021	Bladder	GC	GC vitamin D binding protein	Exosome from tissue explants	14 exosome samples (previous tumour site and distant tissue from 7 patients)	Tandem mass spectrometry		0.822296	0.826153
Eldh et al 2021	Bladder	EEF1A1	eukaryotic translation elongation factor 1 alpha 1	Exosome from tissue explants	14 exosome samples (previous tumour site and distant tissue from 7 patients)	Tandem mass spectrometry		2.72756	0.851638
Eldh et al 2021	Bladder	GAPDH	glyceraldehyde-3-phosphate dehydrogenase	Exosome from tissue explants	14 exosome samples (previous tumour site and distant tissue from 7 patients)	Tandem mass spectrometry		0.944244	0.998895
Eldh et al 2021	Bladder	RAB5C	RAB5C, member RAS oncogene family	Exosome from tissue explants	14 exosome samples (previous tumour site and distant tissue from 7 patients)	Tandem mass spectrometry		14.6276	0.693886
Eldh et al 2021	Bladder	AKR7A2	aldo-keto reductase family 7 member A2	Exosome from tissue explants	14 exosome samples (previous tumour site and distant tissue from 7 patients)	Tandem mass spectrometry		3.88015	0.849631
Eldh et al 2021	Bladder	LMOD1	leiomodin 1	Exosome from tissue explants	14 exosome samples (previous tumour site and distant tissue from 7 patients)	Tandem mass spectrometry		0.189558	0.804407
Eldh et al 2021	Bladder	RAC2	Rac family small GTPase 2	Exosome from tissue explants	14 exosome samples (previous tumour site and distant tissue from 7 patients)	Tandem mass spectrometry		19.1079	0.645683
Eldh et al 2021	Bladder	SEMG1	semenogelin 1	Exosome from tissue explants	14 exosome samples (previous tumour site and distant tissue from 7 patients)	Tandem mass spectrometry		15.482	0.721455
Eldh et al 2021	Bladder	MYO1C	myosin IC	Exosome from tissue explants	14 exosome samples (previous tumour site and distant tissue from 7 patients)	Tandem mass spectrometry		0.00512077	0.645683
Eldh et al 2021	Bladder	EHD2	EH domain containing 2	Exosome from tissue explants	14 exosome samples (previous tumour site and distant tissue from 7 patients)	Tandem mass spectrometry		0.0511637	0.645683
Eldh et al 2021	Bladder	IGHM	NA	Exosome from tissue explants	14 exosome samples (previous tumour site and distant tissue from 7 patients)	Tandem mass spectrometry		0.777749	0.965371
Eldh et al 2021	Bladder	ATIC	5-aminoimidazole-4-carboxamide ribonucleotide formyltransferase/IMP cyclohydrolase	Exosome from tissue explants	14 exosome samples (previous tumour site and distant tissue from 7 patients)	Tandem mass spectrometry		1.12929	0.998895
Eldh et al 2021	Bladder	CRYAB	crystallin alpha B	Exosome from tissue explants	14 exosome samples (previous tumour site and distant tissue from 7 patients)	Tandem mass spectrometry		0.0404837	0.645683
Eldh et al 2021	Bladder	TUBB	tubulin beta class I	Exosome from tissue explants	14 exosome samples (previous tumour site and distant tissue from 7 patients)	Tandem mass spectrometry		0.588332	0.811526
Eldh et al 2021	Bladder	APOH	apolipoprotein H	Exosome from tissue explants	14 exosome samples (previous tumour site and distant tissue from 7 patients)	Tandem mass spectrometry		0.963464	0.998895
Eldh et al 2021	Bladder	RPL15	ribosomal protein L15	Exosome from tissue explants	14 exosome samples (previous tumour site and distant tissue from 7 patients)	Tandem mass spectrometry		12.0959	0.645683
Eldh et al 2021	Bladder	NA	NA	Exosome from tissue explants	14 exosome samples (previous tumour site and distant tissue from 7 patients)	Tandem mass spectrometry		0.906732	0.97432
Eldh et al 2021	Bladder	ARPC1B	actin related protein 2/3 complex subunit 1B	Exosome from tissue explants	14 exosome samples (previous tumour site and distant tissue from 7 patients)	Tandem mass spectrometry		0.453145	0.931819
Eldh et al 2021	Bladder	PLXDC2	plexin domain containing 2	Exosome from tissue explants	14 exosome samples (previous tumour site and distant tissue from 7 patients)	Tandem mass spectrometry		0.0795437	0.645683
Eldh et al 2021	Bladder	HSP90AB1	heat shock protein 90 alpha family class B member 1	Exosome from tissue explants	14 exosome samples (previous tumour site and distant tissue from 7 patients)	Tandem mass spectrometry		1.07274	0.998895
Eldh et al 2021	Bladder	PFKM	phosphofructokinase, muscle	Exosome from tissue explants	14 exosome samples (previous tumour site and distant tissue from 7 patients)	Tandem mass spectrometry		0.0950317	0.780923
Eldh et al 2021	Bladder	CTSD	cathepsin D	Exosome from tissue explants	14 exosome samples (previous tumour site and distant tissue from 7 patients)	Tandem mass spectrometry		201.643	0.645683
Eldh et al 2021	Bladder	H3C1	H3 clustered histone 1	Exosome from tissue explants	14 exosome samples (previous tumour site and distant tissue from 7 patients)	Tandem mass spectrometry		2530.3	0.645683
Eldh et al 2021	Bladder	EHD1	EH domain containing 1	Exosome from tissue explants	14 exosome samples (previous tumour site and distant tissue from 7 patients)	Tandem mass spectrometry		0.519663	0.973772
Eldh et al 2021	Bladder	FCGRT	Fc fragment of IgG receptor and transporter	Exosome from tissue explants	14 exosome samples (previous tumour site and distant tissue from 7 patients)	Tandem mass spectrometry		145.766	0.645683
Eldh et al 2021	Bladder	HSPA8	heat shock protein family A (Hsp70) member 8	Exosome from tissue explants	14 exosome samples (previous tumour site and distant tissue from 7 patients)	Tandem mass spectrometry		7.07349	0.684554
Eldh et al 2021	Bladder	BCAP31	B cell receptor associated protein 31	Exosome from tissue explants	14 exosome samples (previous tumour site and distant tissue from 7 patients)	Tandem mass spectrometry		0.372136	0.848449
Eldh et al 2021	Bladder	NONO	non-POU domain containing octamer binding	Exosome from tissue explants	14 exosome samples (previous tumour site and distant tissue from 7 patients)	Tandem mass spectrometry		1.05854	0.998895
Eldh et al 2021	Bladder	SAA4	serum amyloid A4, constitutive	Exosome from tissue explants	14 exosome samples (previous tumour site and distant tissue from 7 patients)	Tandem mass spectrometry		0.0199637	0.645683
Eldh et al 2021	Bladder	NA	NA	Exosome from tissue explants	14 exosome samples (previous tumour site and distant tissue from 7 patients)	Tandem mass spectrometry		6.38336	0.770802
Eldh et al 2021	Bladder	SEMG2	semenogelin 2	Exosome from tissue explants	14 exosome samples (previous tumour site and distant tissue from 7 patients)	Tandem mass spectrometry		38.5422	0.645683
Eldh et al 2021	Bladder	BCHE	butyrylcholinesterase	Exosome from tissue explants	14 exosome samples (previous tumour site and distant tissue from 7 patients)	Tandem mass spectrometry		1.70394	0.789757
Eldh et al 2021	Bladder	ASS1	argininosuccinate synthase 1	Exosome from tissue explants	14 exosome samples (previous tumour site and distant tissue from 7 patients)	Tandem mass spectrometry		0.817663	0.998895
Eldh et al 2021	Bladder	DYNC1H1	dynein cytoplasmic 1 heavy chain 1	Exosome from tissue explants	14 exosome samples (previous tumour site and distant tissue from 7 patients)	Tandem mass spectrometry		1.37253	0.998895
Eldh et al 2021	Bladder	SERPINA7	serpin family A member 7	Exosome from tissue explants	14 exosome samples (previous tumour site and distant tissue from 7 patients)	Tandem mass spectrometry		2.78121	0.645683
Eldh et al 2021	Bladder	PYGB	glycogen phosphorylase B	Exosome from tissue explants	14 exosome samples (previous tumour site and distant tissue from 7 patients)	Tandem mass spectrometry		0.260254	0.867434
Eldh et al 2021	Bladder	SNX6	sorting nexin 6	Exosome from tissue explants	14 exosome samples (previous tumour site and distant tissue from 7 patients)	Tandem mass spectrometry		0.0769623	0.645683
Eldh et al 2021	Bladder	UBC	ubiquitin C	Exosome from tissue explants	14 exosome samples (previous tumour site and distant tissue from 7 patients)	Tandem mass spectrometry		1.4234	0.998895
Eldh et al 2021	Bladder	CBR3	carbonyl reductase 3	Exosome from tissue explants	14 exosome samples (previous tumour site and distant tissue from 7 patients)	Tandem mass spectrometry		0.000712905	0.645683
Eldh et al 2021	Bladder	LGALS3BP	galectin 3 binding protein	Exosome from tissue explants	14 exosome samples (previous tumour site and distant tissue from 7 patients)	Tandem mass spectrometry		1.1151	0.998895
Eldh et al 2021	Bladder	CAVIN1	caveolae associated protein 1	Exosome from tissue explants	14 exosome samples (previous tumour site and distant tissue from 7 patients)	Tandem mass spectrometry		0.307872	0.819825
Eldh et al 2021	Bladder	SRI	sorcin	Exosome from tissue explants	14 exosome samples (previous tumour site and distant tissue from 7 patients)	Tandem mass spectrometry		0.0076343	0.645683
Eldh et al 2021	Bladder	RPS3	ribosomal protein S3	Exosome from tissue explants	14 exosome samples (previous tumour site and distant tissue from 7 patients)	Tandem mass spectrometry		6.16798	0.725795
Eldh et al 2021	Bladder	A2M	alpha-2-macroglobulin	Exosome from tissue explants	14 exosome samples (previous tumour site and distant tissue from 7 patients)	Tandem mass spectrometry		0.334018	0.715736
Eldh et al 2021	Bladder	EIF4A1	eukaryotic translation initiation factor 4A1	Exosome from tissue explants	14 exosome samples (previous tumour site and distant tissue from 7 patients)	Tandem mass spectrometry		21.2746	0.645683
Eldh et al 2021	Bladder	UBA1	ubiquitin like modifier activating enzyme 1	Exosome from tissue explants	14 exosome samples (previous tumour site and distant tissue from 7 patients)	Tandem mass spectrometry		0.348403	0.849631
Eldh et al 2021	Bladder	CLU	clusterin	Exosome from tissue explants	14 exosome samples (previous tumour site and distant tissue from 7 patients)	Tandem mass spectrometry		1.48429	0.83763
Eldh et al 2021	Bladder	MACROH2A1	macroH2A.1 histone	Exosome from tissue explants	14 exosome samples (previous tumour site and distant tissue from 7 patients)	Tandem mass spectrometry		3.88969	0.81599
Eldh et al 2021	Bladder	AZU1	azurocidin 1	Exosome from tissue explants	14 exosome samples (previous tumour site and distant tissue from 7 patients)	Tandem mass spectrometry		69.7748	0.645683
Eldh et al 2021	Bladder	TSPAN14	tetraspanin 14	Exosome from tissue explants	14 exosome samples (previous tumour site and distant tissue from 7 patients)	Tandem mass spectrometry		3.47312	0.801264
Eldh et al 2021	Bladder	AKR1C3	aldo-keto reductase family 1 member C3	Exosome from tissue explants	14 exosome samples (previous tumour site and distant tissue from 7 patients)	Tandem mass spectrometry		0.161786	0.770802
Eldh et al 2021	Bladder	RTCB	RNA 2',3'-cyclic phosphate and 5'-OH ligase	Exosome from tissue explants	14 exosome samples (previous tumour site and distant tissue from 7 patients)	Tandem mass spectrometry		1.28041	0.998895
Eldh et al 2021	Bladder	VARS1	valyl-tRNA synthetase 1	Exosome from tissue explants	14 exosome samples (previous tumour site and distant tissue from 7 patients)	Tandem mass spectrometry		1.06495	0.998895
Eldh et al 2021	Bladder	NUCB1	nucleobindin 1	Exosome from tissue explants	14 exosome samples (previous tumour site and distant tissue from 7 patients)	Tandem mass spectrometry		4.06171	0.817923
Eldh et al 2021	Bladder	PFKP	phosphofructokinase, platelet	Exosome from tissue explants	14 exosome samples (previous tumour site and distant tissue from 7 patients)	Tandem mass spectrometry		0.0241031	0.661752
Eldh et al 2021	Bladder	ATRN	attractin	Exosome from tissue explants	14 exosome samples (previous tumour site and distant tissue from 7 patients)	Tandem mass spectrometry		1.07759	0.998895
Eldh et al 2021	Bladder	ILK	integrin linked kinase	Exosome from tissue explants	14 exosome samples (previous tumour site and distant tissue from 7 patients)	Tandem mass spectrometry		0.0942681	0.645683
Eldh et al 2021	Bladder	CA1	carbonic anhydrase 1	Exosome from tissue explants	14 exosome samples (previous tumour site and distant tissue from 7 patients)	Tandem mass spectrometry		3.58098	0.838617
Eldh et al 2021	Bladder	ACTA2	actin alpha 2, smooth muscle	Exosome from tissue explants	14 exosome samples (previous tumour site and distant tissue from 7 patients)	Tandem mass spectrometry		7.22226e-05	0.645683
Eldh et al 2021	Bladder	FLNC	filamin C	Exosome from tissue explants	14 exosome samples (previous tumour site and distant tissue from 7 patients)	Tandem mass spectrometry		0.0504868	0.7338
Eldh et al 2021	Bladder	VPS29	VPS29 retromer complex component	Exosome from tissue explants	14 exosome samples (previous tumour site and distant tissue from 7 patients)	Tandem mass spectrometry		17.5968	0.645683
Eldh et al 2021	Bladder	ELANE	elastase, neutrophil expressed	Exosome from tissue explants	14 exosome samples (previous tumour site and distant tissue from 7 patients)	Tandem mass spectrometry		11.1653	0.645683
Eldh et al 2021	Bladder	APOA4	apolipoprotein A4	Exosome from tissue explants	14 exosome samples (previous tumour site and distant tissue from 7 patients)	Tandem mass spectrometry		0.0443398	0.645683
Eldh et al 2021	Bladder	FGG	fibrinogen gamma chain	Exosome from tissue explants	14 exosome samples (previous tumour site and distant tissue from 7 patients)	Tandem mass spectrometry		11.6898	0.645683
Eldh et al 2021	Bladder	MFAP5	microfibril associated protein 5	Exosome from tissue explants	14 exosome samples (previous tumour site and distant tissue from 7 patients)	Tandem mass spectrometry		0.017485	0.645683
Eldh et al 2021	Bladder	C6	complement C6	Exosome from tissue explants	14 exosome samples (previous tumour site and distant tissue from 7 patients)	Tandem mass spectrometry		268.762	0.645683
Eldh et al 2021	Bladder	CD5L	CD5 molecule like	Exosome from tissue explants	14 exosome samples (previous tumour site and distant tissue from 7 patients)	Tandem mass spectrometry		2.95299	0.851638
Eldh et al 2021	Bladder	CD9	CD9 molecule	Exosome from tissue explants	14 exosome samples (previous tumour site and distant tissue from 7 patients)	Tandem mass spectrometry		0.0117466	0.645683
Eldh et al 2021	Bladder	ERLIN2	ER lipid raft associated 2	Exosome from tissue explants	14 exosome samples (previous tumour site and distant tissue from 7 patients)	Tandem mass spectrometry		15.6288	0.645683
Eldh et al 2021	Bladder	COL6A2	collagen type VI alpha 2 chain	Exosome from tissue explants	14 exosome samples (previous tumour site and distant tissue from 7 patients)	Tandem mass spectrometry		0.169585	0.735373
Eldh et al 2021	Bladder	IGHG2	NA	Exosome from tissue explants	14 exosome samples (previous tumour site and distant tissue from 7 patients)	Tandem mass spectrometry		1.44733	0.998895
Eldh et al 2021	Bladder	RPS4X	ribosomal protein S4 X-linked	Exosome from tissue explants	14 exosome samples (previous tumour site and distant tissue from 7 patients)	Tandem mass spectrometry		3.96155	0.849631
Eldh et al 2021	Bladder	RAP1B	RAP1B, member of RAS oncogene family	Exosome from tissue explants	14 exosome samples (previous tumour site and distant tissue from 7 patients)	Tandem mass spectrometry		39.0421	0.645683
Eldh et al 2021	Bladder	RAC1	Rac family small GTPase 1	Exosome from tissue explants	14 exosome samples (previous tumour site and distant tissue from 7 patients)	Tandem mass spectrometry		0.790811	0.998895
Eldh et al 2021	Bladder	GNA13	G protein subunit alpha 13	Exosome from tissue explants	14 exosome samples (previous tumour site and distant tissue from 7 patients)	Tandem mass spectrometry		15.4647	0.645683
Eldh et al 2021	Bladder	CDH13	cadherin 13	Exosome from tissue explants	14 exosome samples (previous tumour site and distant tissue from 7 patients)	Tandem mass spectrometry		0.266272	0.826153
Eldh et al 2021	Bladder	APOD	apolipoprotein D	Exosome from tissue explants	14 exosome samples (previous tumour site and distant tissue from 7 patients)	Tandem mass spectrometry		0.991182	0.998895
Eldh et al 2021	Bladder	EEF2	eukaryotic translation elongation factor 2	Exosome from tissue explants	14 exosome samples (previous tumour site and distant tissue from 7 patients)	Tandem mass spectrometry		0.936628	0.998895
Eldh et al 2021	Bladder	LTF	lactotransferrin	Exosome from tissue explants	14 exosome samples (previous tumour site and distant tissue from 7 patients)	Tandem mass spectrometry		7.28629	0.848449
Eldh et al 2021	Bladder	GGH	gamma-glutamyl hydrolase	Exosome from tissue explants	14 exosome samples (previous tumour site and distant tissue from 7 patients)	Tandem mass spectrometry		3.02569	0.881208
Eldh et al 2021	Bladder	CLIC1	chloride intracellular channel 1	Exosome from tissue explants	14 exosome samples (previous tumour site and distant tissue from 7 patients)	Tandem mass spectrometry		0.160409	0.682437
Eldh et al 2021	Bladder	DSTN	destrin, actin depolymerizing factor	Exosome from tissue explants	14 exosome samples (previous tumour site and distant tissue from 7 patients)	Tandem mass spectrometry		0.0797853	0.645683
Eldh et al 2021	Bladder	APOM	apolipoprotein M	Exosome from tissue explants	14 exosome samples (previous tumour site and distant tissue from 7 patients)	Tandem mass spectrometry		0.421353	0.883496
Eldh et al 2021	Bladder	IGHA2	NA	Exosome from tissue explants	14 exosome samples (previous tumour site and distant tissue from 7 patients)	Tandem mass spectrometry		0.000962027	0.645683
Eldh et al 2021	Bladder	GSTM3	glutathione S-transferase mu 3	Exosome from tissue explants	14 exosome samples (previous tumour site and distant tissue from 7 patients)	Tandem mass spectrometry		0.0675068	0.715235
Eldh et al 2021	Bladder	DPYSL3	dihydropyrimidinase like 3	Exosome from tissue explants	14 exosome samples (previous tumour site and distant tissue from 7 patients)	Tandem mass spectrometry		0.510413	0.975134
Eldh et al 2021	Bladder	DES	desmin	Exosome from tissue explants	14 exosome samples (previous tumour site and distant tissue from 7 patients)	Tandem mass spectrometry		0.194895	0.780923
Eldh et al 2021	Bladder	HRG	histidine rich glycoprotein	Exosome from tissue explants	14 exosome samples (previous tumour site and distant tissue from 7 patients)	Tandem mass spectrometry		109.334	0.645683
Eldh et al 2021	Bladder	FOLR3	folate receptor gamma	Exosome from tissue explants	14 exosome samples (previous tumour site and distant tissue from 7 patients)	Tandem mass spectrometry		5.89435	0.81748
Eldh et al 2021	Bladder	FGA	fibrinogen alpha chain	Exosome from tissue explants	14 exosome samples (previous tumour site and distant tissue from 7 patients)	Tandem mass spectrometry		13.386	0.645683
Eldh et al 2021	Bladder	IGLL5	immunoglobulin lambda like polypeptide 5	Exosome from tissue explants	14 exosome samples (previous tumour site and distant tissue from 7 patients)	Tandem mass spectrometry		0.190826	0.859561
Eldh et al 2021	Bladder	AZGP1	alpha-2-glycoprotein 1, zinc-binding	Exosome from tissue explants	14 exosome samples (previous tumour site and distant tissue from 7 patients)	Tandem mass spectrometry		2.47752	0.861489
Perroud et al 2006	Kidney	SUCLG1	succinate-CoA ligase, GDP-forming, alpha subunit	Tissue	4 Kca tissues and 4 adjacent normal kidney tissues	MALDI-TOF/TOF MS		0.2
Perroud et al 2006	Kidney	HSPCB	heat shock 90kDa protein 1, beta	Tissue	4 Kca tissues and 4 adjacent normal kidney tissues	MALDI-TOF/TOF MS		0.4
Perroud et al 2006	Kidney	ALDOB	aldolase B, fructose-bisphosphate	Tissue	4 Kca tissues and 4 adjacent normal kidney tissues	MALDI-TOF/TOF MS		0.1
Perroud et al 2006	Kidney	PRDX1	peroxiredoxin 1	Tissue	4 Kca tissues and 4 adjacent normal kidney tissues	MALDI-TOF/TOF MS		0.3
Perroud et al 2006	Kidney	ECHS1	enoyl Coenzyme A hydratase, short chain, 1, mitochondrial	Tissue	4 Kca tissues and 4 adjacent normal kidney tissues	MALDI-TOF/TOF MS		0.3
Perroud et al 2006	Kidney	GATM	glycine amidinotransferase (L-arginine:glycine amidinotransferase)	Tissue	4 Kca tissues and 4 adjacent normal kidney tissues	MALDI-TOF/TOF MS		0.3
Perroud et al 2006	Kidney	ASS	argininosuccinate synthetase	Tissue	4 Kca tissues and 4 adjacent normal kidney tissues	MALDI-TOF/TOF MS		0.3
Perroud et al 2006	Kidney	ATP5H	ATP synthase, H+ transporting, mitochondrial F0 complex, subunit d	Tissue	4 Kca tissues and 4 adjacent normal kidney tissues	MALDI-TOF/TOF MS		0.4
Perroud et al 2006	Kidney	HSPD1	heat shock 60kDa protein 1 (chaperonin)	Tissue	4 Kca tissues and 4 adjacent normal kidney tissues	MALDI-TOF/TOF MS		0.4
Perroud et al 2006	Kidney	ATP5D	ATP synthase, H+ transporting, mitochondrial F1 complex, delta subunit	Tissue	4 Kca tissues and 4 adjacent normal kidney tissues	MALDI-TOF/TOF MS		0.3
Perroud et al 2006	Kidney	PCK2	phosphoenolpyruvate carboxykinase 2 (mitochondrial)	Tissue	4 Kca tissues and 4 adjacent normal kidney tissues	MALDI-TOF/TOF MS		0.3
Perroud et al 2006	Kidney	CALB1	calbindin 1, 28kDa	Tissue	4 Kca tissues and 4 adjacent normal kidney tissues	MALDI-TOF/TOF MS		0.3
Perroud et al 2006	Kidney	BHMT	betaine-homocysteine methyltransferase	Tissue	4 Kca tissues and 4 adjacent normal kidney tissues	MALDI-TOF/TOF MS		0.5
Perroud et al 2006	Kidney	ACY1	aminoacylase 1	Tissue	4 Kca tissues and 4 adjacent normal kidney tissues	MALDI-TOF/TOF MS		0.4
Perroud et al 2006	Kidney	AKR1A1	aldo-keto reductase family 1, member A1 (aldehyde reductase 2ALR)	Tissue	4 Kca tissues and 4 adjacent normal kidney tissues	MALDI-TOF/TOF MS		0.4
Perroud et al 2006	Kidney	AGMAT	agmatine ureohydrolase (agmatinase)	Tissue	4 Kca tissues and 4 adjacent normal kidney tissues	MALDI-TOF/TOF MS		0.5
Perroud et al 2006	Kidney	ACAT1	acetyl-Coenzyme A acetyltransferase 1 (acetoacetyl Coenzyme A thiolase)	Tissue	4 Kca tissues and 4 adjacent normal kidney tissues	MALDI-TOF/TOF MS		0.4
Perroud et al 2006	Kidney	GSTO2	glutathione-S-transferase, alpha-class, omega 2 subunit	Tissue	4 Kca tissues and 4 adjacent normal kidney tissues	MALDI-TOF/TOF MS		0.4
Perroud et al 2006	Kidney	PKM2	pyruvate kinase, muscle	Tissue	4 Kca tissues and 4 adjacent normal kidney tissues	MALDI-TOF/TOF MS		14.7
Perroud et al 2006	Kidney	ANXA4	annexin A4	Tissue	4 Kca tissues and 4 adjacent normal kidney tissues	MALDI-TOF/TOF MS		2.7
Perroud et al 2006	Kidney	ANXA5	Annexin V	Tissue	4 Kca tissues and 4 adjacent normal kidney tissues	MALDI-TOF/TOF MS		2.3
Perroud et al 2006	Kidney	HSPB1	heat shock 27kDa protein 1	Tissue	4 Kca tissues and 4 adjacent normal kidney tissues	MALDI-TOF/TOF MS		2.4
Perroud et al 2006	Kidney	FABP7	fatty acid binding protein 7, brain	Tissue	4 Kca tissues and 4 adjacent normal kidney tissues	MALDI-TOF/TOF MS		6.3
Perroud et al 2006	Kidney	TBB2	tubulin, beta polypeptide	Tissue	4 Kca tissues and 4 adjacent normal kidney tissues	MALDI-TOF/TOF MS		19.5
Perroud et al 2006	Kidney	ENO2	enolase 2, (gamma, neuronal)	Tissue	4 Kca tissues and 4 adjacent normal kidney tissues	MALDI-TOF/TOF MS		32.8
Perroud et al 2006	Kidney	LDHA	lactate dehydrogenase A	Tissue	4 Kca tissues and 4 adjacent normal kidney tissues	MALDI-TOF/TOF MS		3.8
Perroud et al 2006	Kidney	CLIC1	chloride intracellular channel 1	Tissue	4 Kca tissues and 4 adjacent normal kidney tissues	MALDI-TOF/TOF MS		2.8
Perroud et al 2006	Kidney	GAPDH	glyceraldehyde-3-phosphate dehydrogenase	Tissue	4 Kca tissues and 4 adjacent normal kidney tissues	MALDI-TOF/TOF MS		2.1
Perroud et al 2006	Kidney	PSME2	proteasome (prosome, macropain) activator subunit 2 (PA28 beta)	Tissue	4 Kca tissues and 4 adjacent normal kidney tissues	MALDI-TOF/TOF MS		2.2
Perroud et al 2006	Kidney	CSTB	cystatin B (stefin B)	Tissue	4 Kca tissues and 4 adjacent normal kidney tissues	MALDI-TOF/TOF MS		4
Perroud et al 2006	Kidney	HINT1	histidine triad nucleotide binding protein 1 (PKCi substrate analog)	Tissue	4 Kca tissues and 4 adjacent normal kidney tissues	MALDI-TOF/TOF MS		2.4
Perroud et al 2009	Kidney	GPX3	Glutathione peroxidase 3 precursor	FFPE Tissues	9 FFPE Kca tissue and 10 Normal FFPE tissues	LC-MS/MS		0.0166667	9.6e—8
Perroud et al 2009	Kidney	ALDH2	Aldehyde dehydrogenase	FFPE Tissues	9 FFPE Kca tissue and 10 Normal FFPE tissues	LC-MS/MS		0.0273973	1.1e—7
Perroud et al 2009	Kidney	CNDP2	Cytosolic nonspecific dipeptidase	FFPE Tissues	9 FFPE Kca tissue and 10 Normal FFPE tissues	LC-MS/MS		0.506024	8.0e—7
Perroud et al 2009	Kidney	COL18A1	Collagen, type XVIII, α-1	FFPE Tissues	9 FFPE Kca tissue and 10 Normal FFPE tissues	LC-MS/MS		0.166667	1.2e—6
Perroud et al 2009	Kidney	HSPG2	Heparan sulfate proteoglycan core precursor	FFPE Tissues	9 FFPE Kca tissue and 10 Normal FFPE tissues	LC-MS/MS		0.0820312	1.9e—6
Perroud et al 2009	Kidney	PKM2	Pyruvate kinase isozymes M1 and M2	FFPE Tissues	9 FFPE Kca tissue and 10 Normal FFPE tissues	LC-MS/MS		2.95804	2.7e—6
Perroud et al 2009	Kidney	ACADM	Medium chain-specific acyl-CoA dehydrogenase	FFPE Tissues	9 FFPE Kca tissue and 10 Normal FFPE tissues	LC-MS/MS		0.0377358	5.3e—6
Perroud et al 2009	Kidney	FBP1	Fructose-1,6-bisphosphatase 1	FFPE Tissues	9 FFPE Kca tissue and 10 Normal FFPE tissues	LC-MS/MS		0.105263	6.6e—6
Perroud et al 2009	Kidney	ENO1	α-Enolase	FFPE Tissues	9 FFPE Kca tissue and 10 Normal FFPE tissues	LC-MS/MS		1.64593	1.7e—5
Perroud et al 2009	Kidney	ACAA2	3-Ketoacyl-CoA thiolase, mitochondrial	FFPE Tissues	9 FFPE Kca tissue and 10 Normal FFPE tissues	LC-MS/MS		0.017094	2.0e—5
Perroud et al 2009	Kidney	CFL1	Cofilin-1	FFPE Tissues	9 FFPE Kca tissue and 10 Normal FFPE tissues	LC-MS/MS		3.52632	2.0e—5
Perroud et al 2009	Kidney	PEBP1	Phosphatidylethanolamine-binding protein 1	FFPE Tissues	9 FFPE Kca tissue and 10 Normal FFPE tissues	LC-MS/MS		0.310924	3.5e—5
Perroud et al 2009	Kidney	KHK	Ketohexokinase	FFPE Tissues	9 FFPE Kca tissue and 10 Normal FFPE tissues	LC-MS/MS		0.0238095	5.0e—5
Perroud et al 2009	Kidney	ADH1C	Alcohol dehydrogenase 1B	FFPE Tissues	9 FFPE Kca tissue and 10 Normal FFPE tissues	LC-MS/MS		0.0263158	5.1e—5
Perroud et al 2009	Kidney	NDRG1	Protein NDRG1	FFPE Tissues	9 FFPE Kca tissue and 10 Normal FFPE tissues	LC-MS/MS		11	9.2e—5
Perroud et al 2009	Kidney	BHMT	Betaine-homocysteine S-methyltransferase 1	FFPE Tissues	9 FFPE Kca tissue and 10 Normal FFPE tissues	LC-MS/MS		0.015625	0.0001
Perroud et al 2009	Kidney	GPI	Glucose-6-phosphate isomerase	FFPE Tissues	9 FFPE Kca tissue and 10 Normal FFPE tissues	LC-MS/MS		1.94872	0.0001
Perroud et al 2009	Kidney	LDHA	L-Lactate dehydrogenase A chain	FFPE Tissues	9 FFPE Kca tissue and 10 Normal FFPE tissues	LC-MS/MS		3.85294	0.0002
Perroud et al 2009	Kidney	ANXA4	Annexin A4	FFPE Tissues	9 FFPE Kca tissue and 10 Normal FFPE tissues	LC-MS/MS		1.74545	0.0002
Perroud et al 2009	Kidney	HIBCH	3-Hydroxyisobutyryl-CoA hydrolase	FFPE Tissues	9 FFPE Kca tissue and 10 Normal FFPE tissues	LC-MS/MS		0.05	0.0002
Perroud et al 2009	Kidney	ALDH9A1	4-Trimethylaminobutyraldehyde dehydrogenase	FFPE Tissues	9 FFPE Kca tissue and 10 Normal FFPE tissues	LC-MS/MS		0.0588235	0.0003
Perroud et al 2009	Kidney	COL4A2	Collagen α	FFPE Tissues	9 FFPE Kca tissue and 10 Normal FFPE tissues	LC-MS/MS		0.235849	0.0003
Perroud et al 2009	Kidney	ATP5O	ATP synthase O subunit	FFPE Tissues	9 FFPE Kca tissue and 10 Normal FFPE tissues	LC-MS/MS		0.111111	0.0003
Perroud et al 2009	Kidney	PFKL	6-Phosphofructokinase, liver type	FFPE Tissues	9 FFPE Kca tissue and 10 Normal FFPE tissues	LC-MS/MS		0.333333	0.0003
Perroud et al 2009	Kidney	AMBP	AMBP protein precursor, α1-microglobulin	FFPE Tissues	9 FFPE Kca tissue and 10 Normal FFPE tissues	LC-MS/MS		0.133333	0.0004
Perroud et al 2009	Kidney	AIFM1	Apoptosis-inducing factor 1	FFPE Tissues	9 FFPE Kca tissue and 10 Normal FFPE tissues	LC-MS/MS	immunoblotting, Immunohistochemistry	0.0181818	0.0005
Perroud et al 2009	Kidney	PDIA6	Protein-disulfide isomerase A6 precursor	FFPE Tissues	9 FFPE Kca tissue and 10 Normal FFPE tissues	LC-MS/MS		4.36842	0.0006
Perroud et al 2009	Kidney	ECHS1	Enoyl-CoA hydratase	FFPE Tissues	9 FFPE Kca tissue and 10 Normal FFPE tissues	LC-MS/MS		0.0217391	0.0006
Perroud et al 2009	Kidney	AKR1A1	Alcohol dehydrogenase	FFPE Tissues	9 FFPE Kca tissue and 10 Normal FFPE tissues	LC-MS/MS		0.131868	0.0006
Perroud et al 2009	Kidney	COL4A1	Collagen α-1(IV) chain precursor (arresten)	FFPE Tissues	9 FFPE Kca tissue and 10 Normal FFPE tissues	LC-MS/MS		0.0769231	0.0006
Perroud et al 2009	Kidney	ALDOA	Fructose-bisphosphate aldolase A	FFPE Tissues	9 FFPE Kca tissue and 10 Normal FFPE tissues	LC-MS/MS	immunoblotting	5.81818	0.0006
[truncated: 1,077 more rows]

## Sheet: Sup Tab S2
Supplementary table S2 : Complete list of proteins from kidney cancer included in meta-analysis. Combined statistics of these proteins are also depicted
Protein Name	Cancer type	Expression trend	Combined and Weighted p-Value	Combined and Weighted Fold Change	N_total	Reference
ABAT	Kidney	Down	0.000173654	0	36	Song et al 2017; WeiBer et al 2015
ABHD14B	Kidney	Down	0.00943253	0.34641	56	Song et al 2017; Okamura et al 2008
ACAA2	Kidney	Down	3.28499e-06	0	16	WeiBer et al 2015; Perroud et al 2009
ACADM	Kidney	Down	8.69912e-07	0	36	Song et al 2017; Perroud et al 2009
ACADSB	Kidney	Down	0.000213514	0.233306	36	Song et al 2017; WeiBer et al 2015
ACAN	Kidney	Up	4.40601e-10	21.7516	27	Koch et al 2019; Masui et al 2014
ACAT1	Kidney	Down	3.0506e-05	0	36	Song et al 2017; Perroud et al 2009
ACO2	Kidney	Down	0.000141245	0.2	56	Song et al 2017; Okamura et al 2008
ACOT2	Kidney	Down	0.000311712	0.233306	36	Okamura et al 2008; WeiBer et al 2015
ACSF2	Kidney	Down	0.00146387	0.171449	36	Song et al 2017; WeiBer et al 2015
ACSM2A	Kidney	Down	0.000629962	0.1	36	Song et al 2017; WeiBer et al 2015
ACSM2B	Kidney	Down	0.000390743	0.116653	36	Song et al 2017; WeiBer et al 2015
ACY1	Kidney	Down	6.7389e-05	0	64	Song et al 2017; Okamura et al 2008; WeiBer et al 2015
AGMAT	Kidney	Down	4.52905e-05	0.116653	36	Song et al 2017; WeiBer et al 2015
AIFM1	Kidney	Down	9.70923e-05	0	36	Song et al 2017; Perroud et al 2009
AKR1A1	Kidney	Down	6.03868e-07	0.232996	60	Song et al 2017; Perroud et al 2009; Giribaldi et al 2013
ALDH1L1	Kidney	Down	0.0074666	0.218857	36	Song et al 2017; WeiBer et al 2015
ALDH2	Kidney	Down	9.7948e-10	0	64	Song et al 2017; Okamura et al 2008; Perroud et al 2009
ALDH4A1	Kidney	Down	8.52852e-05	0.116653	36	Song et al 2017; WeiBer et al 2015
ALDH6A1	Kidney	Down	0.000147853	0.116653	36	Song et al 2017; WeiBer et al 2015
ALDH9A1	Kidney	Down	2.21812e-05	0.293947	36	Song et al 2017; Perroud et al 2009
ALDOA	Kidney	Up	0	2.90356	72	Song et al 2017; Okamura et al 2008; WeiBer et al 2015; Perroud et al 2009
ALDOB	Kidney	Down	2.16739e-17	0.101264	44	Song et al 2017; WeiBer et al 2015; Masui et al 2014
ALDOC	Kidney	Up	5.71686e-05	3.483	44	Song et al 2017; WeiBer et al 2015; Perroud et al 2009
AMBP	Kidney	Down	0.000147967	0.2	16	WeiBer et al 2015; Perroud et al 2009
ANPEP	Kidney	Down	0.00454159	0.2	56	Song et al 2017; Okamura et al 2008
ANXA4	Kidney	Up	8.87564e-15	6.63931	72	Song et al 2017; Okamura et al 2008; WeiBer et al 2015; Masui et al 2014
APOA1	Kidney	Down	6.3931e-07	0.932738	56	Okamura et al 2008; Okamura et al 2008
ASS1	Kidney	Down	0	0.1	36	Song et al 2017; WeiBer et al 2015
ATP1A1	Kidney	Down	5.87448e-07	0.135426	64	Song et al 2017; Okamura et al 2008; Perroud et al 2009
ATP1B1	Kidney	Down	1.48093e-27	0.199733	44	Song et al 2017; WeiBer et al 2015; Masui et al 2014
ATP5A1	Kidney	Down	2.90957e-05	0.375229	36	Song et al 2017; Perroud et al 2009
ATP5B	Kidney	Down	1.63743e-05	0.3	36	Song et al 2017; Perroud et al 2009
ATP5O	Kidney	Down	8.50704e-06	0.235014	36	Song et al 2017; Perroud et al 2009
ATP5PD	Kidney	Down	3.25883e-06	0.346525	52	Okamura et al 2008; Giribaldi et al 2013
ATP6V1H	Kidney	Down	0	0.233306	36	Song et al 2017; WeiBer et al 2015
AUH	Kidney	Down	0.00109819	0.3	36	Song et al 2017; WeiBer et al 2015
BBOX1	Kidney	Down	0.00911197	0.274151	36	Song et al 2017; WeiBer et al 2015
BDH1	Kidney	Down	2.97326e-16	0.103208	36	Song et al 2017; Masui et al 2014
BDH2	Kidney	Down	0	0.233306	36	Song et al 2017; WeiBer et al 2015
BHMT	Kidney	Down	6.12558e-09	0	64	Song et al 2017; Okamura et al 2008; Perroud et al 2009
C11orf54	Kidney	Down	9.68334e-07	0.268789	76	Song et al 2017; Giribaldi et al 2013; Giribaldi et al 2013
CALB1	Kidney	Down	1.10591e-13	0	44	Song et al 2017; WeiBer et al 2015; Masui et al 2014
CBR1	Kidney	Down	0.0008049	0.316228	56	Song et al 2017; Okamura et al 2008
CDH16	Kidney	Down	0	0	44	Song et al 2017; WeiBer et al 2015; Masui et al 2014
CHDH	Kidney	Down	9.8362e-05	0.244949	56	Song et al 2017; Okamura et al 2008
COL18A1	Kidney	Down	6.83113e-08	0.2	64	Song et al 2017; Okamura et al 2008; Perroud et al 2009
COQ9	Kidney	Down	1.80669e-12	0.242782	36	Song et al 2017; Masui et al 2014
CORO1A	Kidney	Up	1.00597e-15	8.5059	16	Perroud et al 2009; Masui et al 2014
COX6B1	Kidney	Down	2.04982e-06	0.2	56	Song et al 2017; Okamura et al 2008
CRYAB	Kidney	Up	5.68212e-05	2.76554	84	Okamura et al 2008; WeiBer et al 2015; Giribaldi et al 2013; Giribaldi et al 2013
CRYL1	Kidney	Down	0.000588992	0	36	Song et al 2017; Perroud et al 2009
DAB2	Kidney	Down	0.000750917	0.420335	36	Song et al 2017; WeiBer et al 2015
DCXR	Kidney	Down	5.50767e-22	0	44	Song et al 2017; Perroud et al 2009; Masui et al 2014
DDC	Kidney	Down	0.00146714	0.116653	36	Song et al 2017; WeiBer et al 2015
DPEP1	Kidney	Down	0.000138187	0.127652	36	Song et al 2017; WeiBer et al 2015
DPYS	Kidney	Down	0.000425916	0.233306	36	Song et al 2017; WeiBer et al 2015
ECHS1	Kidney	Down	2.66996e-06	0	64	Song et al 2017; Okamura et al 2008; Perroud et al 2009
ENO1	Kidney	Up	2.60332e-05	2.64365	52	Okamura et al 2008; Giribaldi et al 2013
ENO2	Kidney	Up	2.00049e-11	6.59394	36	Song et al 2017; Masui et al 2014
ENPP3	Kidney	Up	2.26798e-08	5.38256	36	Song et al 2017; Masui et al 2014
ETFA	Kidney	Down	3.32381e-05	0.338618	52	Song et al 2017; Giribaldi et al 2013
FABP1	Kidney	Down	3.10267e-05	0	36	Song et al 2017; WeiBer et al 2015
FBP1	Kidney	Down	9.15021e-07	0.1	36	Song et al 2017; Perroud et al 2009
FGB	Kidney	Down	2.26545e-05	0.46884	64	Song et al 2017; Okamura et al 2008; Perroud et al 2009
FGG	Kidney	Up	1.94868e-05	1.436	64	Song et al 2017; Okamura et al 2008; Perroud et al 2009
FHL1	Kidney	Up	0.000744186	2.39165	56	Song et al 2017; Okamura et al 2008
FN1	Kidney	Up	1.63763e-05	6.27244	36	Okamura et al 2008; Perroud et al 2009
FTCD	Kidney	Down	0.000120896	0.127652	36	Song et al 2017; WeiBer et al 2015
GALM	Kidney	Down	4.2045e-05	0.218102	64	Song et al 2017; Okamura et al 2008; WeiBer et al 2015
GATM	Kidney	Down	0.000203633	0	56	Song et al 2017; Okamura et al 2008
GK	Kidney	Down	0.000430473	0.136079	36	Song et al 2017; WeiBer et al 2015
GLYAT	Kidney	Down	4.26531e-05	0.244949	56	Song et al 2017; Okamura et al 2008
GLYATL1	Kidney	Down	0.000288737	0.1	36	Song et al 2017; WeiBer et al 2015
GPD1	Kidney	Down	0	0.2	36	Song et al 2017; WeiBer et al 2015
GPX3	Kidney	Down	1.99179e-18	0	44	Song et al 2017; Perroud et al 2009; Masui et al 2014
GSTM3	Kidney	Down	9.99942e-05	0.127652	36	Song et al 2017; WeiBer et al 2015
H3C1	Kidney	Up	3.41731e-10	4.05013	16	WeiBer et al 2015; Masui et al 2014
HADH	Kidney	Down	4.64447e-06	0	44	Song et al 2017; WeiBer et al 2015; Perroud et al 2009
HDHD3	Kidney	Down	0.00178913	0.2	36	Song et al 2017; WeiBer et al 2015
HIBCH	Kidney	Down	2.61361e-05	0.2	44	Song et al 2017; WeiBer et al 2015; Perroud et al 2009
HSD17B10	Kidney	Down	0.00115637	0.5	36	Song et al 2017; WeiBer et al 2015
HSPB1	Kidney	Up	1.40057e-06	1.38616	80	Song et al 2017; Okamura et al 2008; Giribaldi et al 2013
HSPG2	Kidney	Down	1.96575e-06	0.171449	36	Okamura et al 2008; Perroud et al 2009
IDH1	Kidney	Down	0.00022233	0.244949	56	Song et al 2017; Okamura et al 2008
IDH2	Kidney	Down	3.97803e-06	0.226863	44	Song et al 2017; WeiBer et al 2015; Perroud et al 2009
KHK	Kidney	Down	1.48155e-05	0	16	WeiBer et al 2015; Perroud et al 2009
LDHA	Kidney	Up	3.56554e-06	5.58063	72	Song et al 2017; Okamura et al 2008; WeiBer et al 2015; Perroud et al 2009
LDHB	Kidney	Down	1.2481e-05	0.260435	64	Song et al 2017; Okamura et al 2008; Perroud et al 2009
LGALS1	Kidney	Up	0.000429227	2.68328	56	Song et al 2017; Okamura et al 2008
LYZ	Kidney	Down	0.0054578	0.233306	36	Song et al 2017; WeiBer et al 2015
MME	Kidney	Down	0.000244521	0.1	36	Song et al 2017; WeiBer et al 2015
MVP	Kidney	Up	0	3	36	Song et al 2017; WeiBer et al 2015
NAPSA	Kidney	Down	0.000149222	0.319805	36	Song et al 2017; WeiBer et al 2015
NAT8	Kidney	Down	4.34418e-12	0.113252	44	Song et al 2017; WeiBer et al 2015; Masui et al 2014
NDRG1	Kidney	Up	1.24601e-05	4.3123	36	Song et al 2017; Perroud et al 2009
NDUFS7	Kidney	Down	2.10427e-31	0.178814	36	Song et al 2017; Masui et al 2014
NDUFV2	Kidney	Down	3.19605e-35	0.278367	32	Giribaldi et al 2013; Masui et al 2014
OGDH	Kidney	Down	0.0151499	0.475811	36	Song et al 2017; WeiBer et al 2015
PBLD	Kidney	Down	0.00189493	0.2	36	Song et al 2017; WeiBer et al 2015
PCCA	Kidney	Down	0.000261281	0.218857	36	Song et al 2017; WeiBer et al 2015
PCCB	Kidney	Down	0.000139248	0.136079	36	Song et al 2017; WeiBer et al 2015
PCK2	Kidney	Down	1.13664e-05	0.176347	64	Song et al 2017; Okamura et al 2008; WeiBer et al 2015
PDLIM2	Kidney	Down	0.0006053	0.3	36	Song et al 2017; WeiBer et al 2015
PEBP1	Kidney	Down	1.56604e-09	0.302889	112	Song et al 2017; Okamura et al 2008; Perroud et al 2009; Giribaldi et al 2013; Giribaldi et al 2013
PFKL	Kidney	Up	2.57734e-08	3.4375	36	Okamura et al 2008; Perroud et al 2009
PFKP	Kidney	Up	3.29209e-07	6.88733	72	Song et al 2017; Okamura et al 2008; WeiBer et al 2015; Perroud et al 2009
PGK1	Kidney	Up	1.01782e-06	2.44572	76	Song et al 2017; Giribaldi et al 2013; Giribaldi et al 2013
PKM	Kidney	Up	6.44029e-07	3.67225	64	Song et al 2017; Okamura et al 2008; WeiBer et al 2015
PLIN2	Kidney	Up	3.17978e-06	12.4529	55	Song et al 2017; WeiBer et al 2015; Koch et al 2019
PTRF	Kidney	Up	0.000202235	2.8612	36	Song et al 2017; Perroud et al 2009
QDPR	Kidney	Down	2.82912e-05	0.235014	36	Song et al 2017; Perroud et al 2009
RBP4	Kidney	Down	0.000496091	0.603614	52	Song et al 2017; Giribaldi et al 2013
RCN1	Kidney	Up	2.6848e-05	2.60596	80	Song et al 2017; Okamura et al 2008; Giribaldi et al 2013
SDHA	Kidney	Down	0.00546025	0.34641	56	Song et al 2017; Okamura et al 2008
SERPINH1	Kidney	Up	0.000198425	4.17676	36	Song et al 2017; Perroud et al 2009
SLC25A5	Kidney	Down	7.61321e-06	0.2	56	Song et al 2017; Okamura et al 2008
SLC2A1	Kidney	Up	2.79977e-05	5.29048	47	Song et al 2017; Koch et al 2019
SLC5A2	Kidney	Down	6.54143e-11	0.100897	36	Song et al 2017; Masui et al 2014
SLC9A3R1	Kidney	Down	2.376e-07	0.183401	64	Song et al 2017; Song et al 2017; Perroud et al 2009
TST	Kidney	Down	0.000103534	0.141421	56	Song et al 2017; Okamura et al 2008
TYMP	Kidney	Up	8.28569e-19	3.76196	36	Song et al 2017; Masui et al 2014
UGT2B7	Kidney	Down	1.94815e-10	0.178893	36	Song et al 2017; Masui et al 2014
VIM	Kidney	Up	3.46161e-06	4.91038	36	Okamura et al 2008; Perroud et al 2009
VTN	Kidney	Down	0.00182962	0.233306	36	Okamura et al 2008; WeiBer et al 2015
VWF	Kidney	Up	3.82361e-14	3.47029	36	Song et al 2017; Masui et al 2014
